# Supplementary material for: Proteome-scale tissue mapping using mass spectrometry based on label-free and multiplexed workflows
Source: bioRxiv. 2024 Jul 10:2024.03.04.583367. Originally published 2024 Mar 4. Preprint. [Version 2] doi: 10.1101/2024.03.04.583367 (PMC10942300; doi:10.1101/2024.03.04.583367)
Supplement: Supplement 2 [file media-2.xlsx]

## Sheet: Description
	Description
Supplementary Table 1	Proteomics data table used for islet pair 1 of LFQ
Supplementary Table 2	Proteomics data table used for islet pair 1 of TMT-MS2
Supplementary Table 3	Proteomics data table used for islet pair 2 of LFQ
Supplementary Table 4	Proteomics data table used for islet pair 2 of TMT-MS3
Supplementary Table 5	Proteins having single unique peptide evidence in LFQ analysis
Supplementary Table 6	Proteins having single unique peptide evidence in TMT-MS2 analysis
Supplementary Table 7	Proteins having single unique peptide evidence in TMT-MS3 analysis

## Sheet: S1_Pair1_LFQ
Protein	Protein ID	Entry Name	Gene	Protein Length	Coverage	Organism	Protein Existence	Description	Protein Probability	Top Peptide Probability	Combined Total Peptides	Combined Spectral Count	Combined Unique Spectral Count	Combined Total Spectral Count	A10 Intensity	A11 Intensity	A3 Intensity	A4 Intensity	A5 Intensity	A6 Intensity	A7 Intensity	A8 Intensity	A9 Intensity	B10 Intensity	B11 Intensity	B3 Intensity	B4 Intensity	B5 Intensity	B6 Intensity	B7 Intensity	B8 Intensity	B9 Intensity	C10 Intensity	C11 Intensity	C3 Intensity	C4 Intensity	C5 Intensity	C6 Intensity	C7 Intensity	C8 Intensity	C9 Intensity	D10 Intensity	D11 Intensity	D3 Intensity	D4 Intensity	D5 Intensity	D6 Intensity	D7 Intensity	D8 Intensity
sp|A0AV96|RBM47_HUMAN	A0AV96	RBM47_HUMAN	RBM47	593	20.7	Homo sapiens OX=9606	1:Experimental evidence at protein level	RNA-binding protein 47	1	0.9989	9	0	0	12	218493	132627	536023	279372	230960	269439	290097	251695	538931	0	486154	269210	216776	205536	628075	528433	477513	653879	260026	526636	284528	199857	0	331979	540930	620815	287830	205792	424229	192388	433427	435461	143518	180098	214904
sp|A0AVT1|UBA6_HUMAN	A0AVT1	UBA6_HUMAN	UBA6	1052	33.2	Homo sapiens OX=9606	1:Experimental evidence at protein level	Ubiquitin-like modifier-activating enzyme 6	1	0.999	23	31	31	31	1.24551e+06	967839	1.3764e+06	1.30217e+06	1166716	1.57967e+06	1.64274e+06	1.55779e+06	1.4352e+06	1.53753e+06	1.3541e+06	831435	1.225e+06	742358	1.59969e+06	959601	1.4962e+06	1638120	1.49646e+06	1.30672e+06	1.21285e+06	699674	823722	915221	1649908	1596358	1.09173e+06	911885	1.35179e+06	938000	1.44927e+06	948278	1.32641e+06	1.25349e+06	1.24677e+06
sp|A0FGR8|ESYT2_HUMAN	A0FGR8	ESYT2_HUMAN	ESYT2	921	17.2	Homo sapiens OX=9606	1:Experimental evidence at protein level	Extended synaptotagmin-2	1	0.9989	9	5	5	5	0	282405	0	0	286231	287465	375192	0	311592	357045	298452	312810	0	0	308178	333222	0	313529	337930	0	365917	267608	275679	294626	272921	322780	289040	238551	0	326518	333395	0	243896	289032	0
sp|A0MZ66|SHOT1_HUMAN	A0MZ66	SHOT1_HUMAN	SHTN1	631	47.5	Homo sapiens OX=9606	1:Experimental evidence at protein level	Shootin-1	1	0.999	25	91	91	91	1787403	3902511	1.63903e+06	2.47233e+06	1.64638e+06	1262060	2.04375e+06	1.75967e+06	1768722	2.05624e+06	2.0756e+06	2079270	1.64138e+06	1.33403e+06	1.69142e+06	1.56243e+06	1.96483e+06	1901176	1.87297e+06	1.54191e+06	2195525	1.6977e+06	1.81755e+06	1.39217e+06	1.56541e+06	1.12327e+06	1.83403e+06	1413161	1.5377e+06	2.14589e+06	1.61289e+06	1.72599e+06	1.86431e+06	1.742e+06	1.83587e+06
sp|A1L0T0|HACL2_HUMAN	A1L0T0	HACL2_HUMAN	ILVBL	632	22.6	Homo sapiens OX=9606	1:Experimental evidence at protein level	2-hydroxyacyl-CoA lyase 2	1	0.999	9	46	46	46	3.09366e+06	3103470	2.85222e+06	3.31993e+06	3.12959e+06	2572107	3.14057e+06	3243200	2.40146e+06	3.85112e+06	3.61716e+06	3.20984e+06	3522943	3570321	2.43404e+06	1425398	1186999	2.48594e+06	3.50391e+06	3837417	4235101	3.43337e+06	4410118	3649666	564776	684705	2.82727e+06	3.63899e+06	3.66893e+06	3.29523e+06	3562094	3.62616e+06	2928817	3.33322e+06	3.45683e+06
sp|A2RRP1|NBAS_HUMAN	A2RRP1	NBAS_HUMAN	NBAS	2371	8.9	Homo sapiens OX=9606	1:Experimental evidence at protein level	NBAS subunit of NRZ tethering complex	1	0.999	12	8	8	8	332037	501416	703650	318044	577534	603412	580019	411938	144902	655764	486462	656968	450165	312852	630145	429788	287170	516760	209354	367143	532299	936293	462735	167530	166134	315744	374904	738358	505807	856517	794665	580837	466695	670400	348137
sp|A5PKW4|PSD1_HUMAN	A5PKW4	PSD1_HUMAN	PSD	1024	2.5	Homo sapiens OX=9606	1:Experimental evidence at protein level	PH and SEC7 domain-containing protein 1	0.877	0.9956	1	1	1	1	0	0	0	0	0	0	0	0	0	0	0	0	0	0	0	0	0	0	0	0	0	0	0	0	0	0	0	0	0	0	0	0	0	0	0
sp|A5YKK6|CNOT1_HUMAN	A5YKK6	CNOT1_HUMAN	CNOT1	2376	8	Homo sapiens OX=9606	1:Experimental evidence at protein level	CCR4-NOT transcription complex subunit 1	1	0.999	9	1	1	1	427904	539250	604348	597774	434738	420051	859806	868483	684295	552862	524560	433279	489152	677141	848142	887195	830744	739886	883000	346247	808006	487600	286428	630589	906745	839924	664929	248075	580581	725793	747521	660963	618314	655700	442126
sp|A6NCC3|GOG8O_HUMAN	A6NCC3	GOG8O_HUMAN	GOLGA8O	632	5.7	Homo sapiens OX=9606	1:Experimental evidence at protein level	Golgin subfamily A member 8O	0.9994	0.9987	3	0	0	13	277280	263815	300205	238077	174532	141685	0	0	142654	0	219742	217728	395814	261354	0	0	0	0	0	246845	394304	448787	542946	0	0	0	0	0	386121	267876	247348	263216	313388	347256	184367
sp|A6NCE7|MP3B2_HUMAN	A6NCE7	MP3B2_HUMAN	MAP1LC3B2	125	27.2	Homo sapiens OX=9606	1:Experimental evidence at protein level	Microtubule-associated proteins 1A/1B light chain 3 beta 2	1	0.999	4	8	0	8	0	0	0	85716.6	79141.4	148061	229610	179001	513227	345070	0	87857.4	71612.3	103067	407278	410563	562996	618782	498384	219349	146392	67047.3	116225	477718	677960	676648	729426	147964	152339	0	117410	73664.4	193769	193246	246051
sp|A6NCW0|U17L3_HUMAN	A6NCW0	U17L3_HUMAN	USP17L3	530	2.8	Homo sapiens OX=9606	3:Protein inferred from homology	Ubiquitin carboxyl-terminal hydrolase 17-like protein 3	0.814	0.9929	1	4	0	4	0	0	0	104552112	0	0	0	0	0	56827628	0	0	68219696	0	0	0	0	0	0	0	0	0	0	0	0	0	0	0	0	0	0	0	0	0	0
sp|A6NHQ2|FBLL1_HUMAN	A6NHQ2	FBLL1_HUMAN	FBLL1	334	35.3	Homo sapiens OX=9606	3:Protein inferred from homology	rRNA/tRNA 2'-O-methyltransferase fibrillarin-like protein 1	1	0.999	7	27	27	59	1.66631e+06	1.70337e+06	1.33224e+06	942891	1.37462e+06	1.55213e+06	1.20329e+06	1.68235e+06	2.22885e+06	1.6544e+06	1.30199e+06	1.73137e+06	1.08436e+06	1.3442e+06	1.40606e+06	1189670	1.19897e+06	1.3397e+06	1161605	1.17874e+06	1.2112e+06	1.38201e+06	1065766	1.50386e+06	1.32382e+06	1.43539e+06	1.55812e+06	1.60686e+06	1.44576e+06	1.67742e+06	1.55678e+06	1.58568e+06	1.9591e+06	1.5321e+06	1.59771e+06
sp|A6NHX0|CAST2_HUMAN	A6NHX0	CAST2_HUMAN	CASTOR2	329	5.8	Homo sapiens OX=9606	1:Experimental evidence at protein level	Cytosolic arginine sensor for mTORC1 subunit 2	0.9684	0.999	1	6	6	6	0	0	0	0	0	0	0	0	0	0	0	0	0	0	0	0	599939	0	485480	0	0	0	0	0	0	0	0	0	0	0	0	0	0	0	0
sp|A6NKT7|RGPD3_HUMAN	A6NKT7	RGPD3_HUMAN	RGPD3	1758	11.9	Homo sapiens OX=9606	3:Protein inferred from homology	RanBP2-like and GRIP domain-containing protein 3	1	0.9978	13	1	0	13	398238	448530	324667	435784	429374	368103	427213	317254	394925	473659	377628	377058	502478	0	607285	390662	363855	520084	591726	408570	344051	526068	369210	478232	0	304636	537884	426009	398602	537389	475282	422146	512106	281743	315266
sp|A6NM03|O2AG2_HUMAN	A6NM03	O2AG2_HUMAN	OR2AG2	316	2.2	Homo sapiens OX=9606	2:Experimental evidence at transcript level	Olfactory receptor 2AG2	0.8186	0.9931	1	33	0	33	26354994	24916422	32913880	28185694	26036710	16182532	10262241	12455500	9474407	18386710	17777184	26512752	37071892	38562864	6.93536e+06	6.14165e+06	6039085	6799373	13900764	16813088	19797982	36763808	47377204	15964314	6908176	6.7661e+06	8775747	25003218	21142992	20655730	25915284	27623392	19781826	16747736	21958660
sp|A6NMZ7|CO6A6_HUMAN	A6NMZ7	CO6A6_HUMAN	COL6A6	2263	15.5	Homo sapiens OX=9606	1:Experimental evidence at protein level	Collagen alpha-6(VI) chain	1	0.999	19	33	30	33	1.00921e+06	824566	910109	940102	833177	1.04243e+06	999272	2.20111e+06	1.39612e+06	776940	1743924	313781	481607	502619	614615	2.99316e+06	4.26361e+06	1194965	355001	819622	630143	583447	519447	563604	820258	1.81861e+06	561747	822002	457817	325220	647400	445205	586328	809991	1.06169e+06
sp|A8K0Z3|WASH1_HUMAN	A8K0Z3	WASH1_HUMAN	WASHC1	465	4.3	Homo sapiens OX=9606	1:Experimental evidence at protein level	WASH complex subunit 1	0.9966	0.9961	2	6	0	6	588782	566538	683408	650791	725225	689100	757229	887075	740777	887129	648951	856976	1.06706e+06	960586	734653	735000	762108	722300	670385	638405	863105	852761	772493	811170	685200	831874	898633	854024	780305	836532	820031	824483	874477	990480	952571
sp|A8MPP1|D11L8_HUMAN	A8MPP1	D11L8_HUMAN	DDX11L8	907	5.4	Homo sapiens OX=9606	1:Experimental evidence at protein level	Putative ATP-dependent RNA helicase DDX11-like protein 8	0.9796	0.9986	1	1	0	1	0	0	0	0	0	0	0	0	0	0	0	0	0	0	0	0	0	0	0	0	0	0	0	0	0	0	0	0	0	0	0	0	0	0	0
sp|C9JLW8|MCRI1_HUMAN	C9JLW8	MCRI1_HUMAN	MCRIP1	97	27.8	Homo sapiens OX=9606	1:Experimental evidence at protein level	Mapk-regulated corepressor-interacting protein 1	0.9968	0.999	2	1	1	1	0	0	0	0	0	0	0	0	0	0	0	0	0	0	0	0	1491923	0	0	0	0	0	0	0	0	2.60894e+06	0	0	0	0	0	0	0	0	0
sp|E9PAV3|NACAM_HUMAN	E9PAV3	NACAM_HUMAN	NACA	2078	28.8	Homo sapiens OX=9606	1:Experimental evidence at protein level	Nascent polypeptide-associated complex subunit alpha, muscle-specific form	1	0.999	6	114	0	114	5362680	6.11767e+06	6493600	5.71129e+06	5367167	5135346	5.46448e+06	5.60371e+06	4937975	4257771	5646671	5562684	4804737	4641590	3.26776e+06	3639479	3.18514e+06	3614845	3398567	4757999	6.02499e+06	4.5181e+06	4355596	3955387	2.94326e+06	3193048	3.30674e+06	5.2176e+06	5493353	5064658	5.43455e+06	4.70667e+06	5787095	5991894	5773854
sp|O00139|KIF2A_HUMAN	O00139	KIF2A_HUMAN	KIF2A	706	12.3	Homo sapiens OX=9606	1:Experimental evidence at protein level	Kinesin-like protein KIF2A	0.9981	0.9967	2	1	1	1	0	0	0	0	177431	335881	242428	314936	0	0	219340	0	0	0	326072	451415	373297	349509	0	0	0	0	0	0	0	407655	0	0	0	0	0	0	0	0	0
sp|O00142|KITM_HUMAN	O00142	KITM_HUMAN	TK2	265	10.9	Homo sapiens OX=9606	1:Experimental evidence at protein level	Thymidine kinase 2, mitochondrial	0.9999	0.9975	3	4	4	4	752154	584859	925368	0	716893	820115	587017	925898	817611	753391	952731	1.25696e+06	1.57732e+06	1.14974e+06	584445	484153	0	504386	681789	0	0	1285109	1.1967e+06	706818	516538	495114	680234	1.08476e+06	1.02435e+06	1.01097e+06	1.20561e+06	1.1454e+06	1241853	1.26507e+06	1.08777e+06
sp|O00148|DX39A_HUMAN	O00148	DX39A_HUMAN	DDX39A	427	37.9	Homo sapiens OX=9606	1:Experimental evidence at protein level	ATP-dependent RNA helicase DDX39A	1	0.999	12	0	0	281	0	0	0	0	0	0	0	0	0	0	0	0	0	0	0	0	0	0	0	0	0	0	0	0	0	0	0	0	0	0	0	0	0	0	0
sp|O00151|PDLI1_HUMAN	O00151	PDLI1_HUMAN	PDLIM1	329	69.3	Homo sapiens OX=9606	1:Experimental evidence at protein level	PDZ and LIM domain protein 1	1	0.999	14	120	120	120	1.93507e+06	3.93071e+06	4747370	4.57531e+06	5.78378e+06	4851054	6854854	5.65736e+06	4.52231e+06	4691289	4225909	5.40703e+06	3496872	3841586	4633036	5296376	6298450	4.75461e+06	5.21387e+06	4.80613e+06	5.64797e+06	3.85244e+06	3526077	5275839	5653791	7558144	5929969	1687404	4.53397e+06	4593165	3.91751e+06	5.82867e+06	3.08056e+06	4.25186e+06	4355116
sp|O00159|MYO1C_HUMAN	O00159	MYO1C_HUMAN	MYO1C	1063	33.5	Homo sapiens OX=9606	1:Experimental evidence at protein level	Unconventional myosin-Ic	1	0.999	33	435	399	435	6453103	3.78473e+06	6093318	6299588	7750426	2449514	5496101	5.6169e+06	4.59536e+06	2.12401e+06	5690831	6894480	6.17678e+06	3.22791e+06	2718032	5293627	8449036	3.01949e+06	4950771	4085445	6126897	3.17208e+06	4145027	2501791	2.79461e+06	5104525	3.06528e+06	5.08589e+06	5139094	6.98536e+06	5738594	6.30271e+06	4932681	5225161	4448096
sp|O00161|SNP23_HUMAN	O00161	SNP23_HUMAN	SNAP23	211	37	Homo sapiens OX=9606	1:Experimental evidence at protein level	Synaptosomal-associated protein 23	1	0.9989	2	3	3	3	580389	674160	703097	539901	649119	433905	146757	0	568570	0	291645	528727	393692	212731	0	0	337040	125696	0	373787	0	394118	632216	0	281758	0	137533	0	692526	855817	388895	357804	625037	597291	583910
sp|O00182|LEG9_HUMAN	O00182	LEG9_HUMAN	LGALS9	355	15.2	Homo sapiens OX=9606	1:Experimental evidence at protein level	Galectin-9	1	0.999	4	4	1	4	259408	232007	167929	279798	273705	230184	216228	0	240975	372219	299121	436845	0	255130	0	0	0	0	128088	232543	447227	164909	159593	0	0	0	0	152590	316052	352790	263748	204663	124723	104880	168557
sp|O00186|STXB3_HUMAN	O00186	STXB3_HUMAN	STXBP3	592	23.3	Homo sapiens OX=9606	1:Experimental evidence at protein level	Syntaxin-binding protein 3	1	0.9986	10	26	26	26	1.33659e+06	304601	1.27373e+06	1.68219e+06	1.68137e+06	292701	1.35249e+06	1.14056e+06	1.53408e+06	1.4617e+06	1.51228e+06	1.40121e+06	399029	1.73684e+06	796974	867022	319489	818960	1.28241e+06	1.85906e+06	1.38397e+06	457230	1.81275e+06	1.14837e+06	519021	1.27508e+06	1.32333e+06	2.06586e+06	1.79124e+06	1.95344e+06	1.94328e+06	1.61267e+06	325687	1.43017e+06	2.18126e+06
sp|O00203|AP3B1_HUMAN	O00203	AP3B1_HUMAN	AP3B1	1094	24.1	Homo sapiens OX=9606	1:Experimental evidence at protein level	AP-3 complex subunit beta-1	1	0.999	18	83	73	83	2.06022e+06	1.93996e+06	1891604	1766551	1.78405e+06	1.96384e+06	2.06594e+06	1965007	2.05659e+06	2.15486e+06	2.13498e+06	1.87025e+06	2.13002e+06	2.20425e+06	1.78712e+06	1.71971e+06	1.45584e+06	1.72194e+06	1.86971e+06	1.59905e+06	2.3886e+06	2587057	2.46792e+06	1.98223e+06	1.85934e+06	1.93592e+06	1.97045e+06	1.95573e+06	1.72867e+06	2.00881e+06	2.24422e+06	2.15611e+06	2.59059e+06	2.22771e+06	2.31174e+06
sp|O00217|NDUS8_HUMAN	O00217	NDUS8_HUMAN	NDUFS8	210	28.1	Homo sapiens OX=9606	1:Experimental evidence at protein level	NADH dehydrogenase [ubiquinone] iron-sulfur protein 8, mitochondrial	1	0.999	4	9	9	9	540919	931281	1141411	1.19463e+06	1.01087e+06	1.24256e+06	1.32105e+06	1.40075e+06	1.30236e+06	1190406	952878	582112	597013	1.08193e+06	1.03123e+06	1.01139e+06	553121	977609	598043	715590	618336	671960	631272	1242744	564838	1092481	674908	919881	521385	825089	1.02016e+06	1.18222e+06	1.01167e+06	1184175	1.02999e+06
sp|O00231|PSD11_HUMAN	O00231	PSD11_HUMAN	PSMD11	422	60.9	Homo sapiens OX=9606	1:Experimental evidence at protein level	26S proteasome non-ATPase regulatory subunit 11	1	0.999	22	236	236	236	3.07104e+06	3.03101e+06	9120342	3.11802e+06	1786834	3.65746e+06	2.04938e+06	3.34756e+06	1.99738e+06	3921410	8235192	1.78718e+06	12089376	10481798	3893556	3.60774e+06	5.61781e+06	9166699	2568136	3074557	1.77023e+06	2.8274e+06	3486092	3.90911e+06	3.96957e+06	7117353	1822962	1.81896e+06	2.82467e+06	3570967	2128836	2992225	3.31346e+06	3190266	3.95825e+06
sp|O00232|PSD12_HUMAN	O00232	PSD12_HUMAN	PSMD12	456	33.8	Homo sapiens OX=9606	1:Experimental evidence at protein level	26S proteasome non-ATPase regulatory subunit 12	1	0.999	13	133	133	133	2.93557e+06	2.86167e+06	3292050	2978165	3411836	4018933	3.64724e+06	3.2878e+06	3.41548e+06	3.56092e+06	2.85647e+06	2.78778e+06	2736922	3.33805e+06	3754496	3.24724e+06	3060453	3.68453e+06	3.99663e+06	3.15963e+06	3.35565e+06	2.772e+06	3.17571e+06	3717166	3.71879e+06	3.54961e+06	3.50786e+06	2.98722e+06	3258950	2.83517e+06	2.80249e+06	3.17796e+06	3274136	2.9739e+06	3329869
sp|O00264|PGRC1_HUMAN	O00264	PGRC1_HUMAN	PGRMC1	195	28.7	Homo sapiens OX=9606	1:Experimental evidence at protein level	Membrane-associated progesterone receptor component 1	1	0.999	6	90	90	123	6.08828e+06	6.05931e+06	7164871	7017036	7026467	7464576	7785985	7984713	6488099	7877727	5954771	4920032	6004636	7579349	6382965	7266979	5.90399e+06	6990725	7873402	6586843	5409669	5.62607e+06	5.37401e+06	7982595	6193253	7.50509e+06	6.95214e+06	7156333	6508084	5.57361e+06	6.07564e+06	7313979	5551116	6.18039e+06	7.06473e+06
sp|O00267|SPT5H_HUMAN	O00267	SPT5H_HUMAN	SUPT5H	1087	18.4	Homo sapiens OX=9606	1:Experimental evidence at protein level	Transcription elongation factor SPT5	1	0.999	10	30	30	30	692068	688026	1039040	1.07169e+06	833476	1.88874e+06	728029	623234	1.23964e+06	754577	982120	683744	646238	435781	1.4109e+06	424789	1.14086e+06	1315605	459605	907539	1.08803e+06	1.2262e+06	1072222	2.09704e+06	517394	475078	432097	3.36218e+06	1.59663e+06	1.37346e+06	1.06317e+06	854529	1.03817e+06	1.13608e+06	1.07015e+06
sp|O00299|CLIC1_HUMAN	O00299	CLIC1_HUMAN	CLIC1	241	86.3	Homo sapiens OX=9606	1:Experimental evidence at protein level	Chloride intracellular channel protein 1	1	0.999	16	240	218	240	9102689	8794022	8016216	11096974	12055946	10698379	15455947	12381474	11055216	11885079	9601032	9250396	5832112	3.8431e+06	11769160	11584830	13761377	12530902	12514542	9034524	10416831	3.04642e+06	4.08622e+06	10660986	11653185	13095027	12251680	6.0527e+06	7778673	4.0179e+06	6739206	8410332	5287921	7.48707e+06	8872847
sp|O00303|EIF3F_HUMAN	O00303	EIF3F_HUMAN	EIF3F	357	39.2	Homo sapiens OX=9606	1:Experimental evidence at protein level	Eukaryotic translation initiation factor 3 subunit F	1	0.999	10	219	219	219	5.63447e+06	5543268	6.18181e+06	4553536	5.58908e+06	4494808	3822668	4.90938e+06	5.44536e+06	4.88112e+06	6019921	6.43121e+06	5593036	6060327	4561787	4.0794e+06	3.87671e+06	4.49284e+06	4309886	5235290	6517711	6714681	5.59835e+06	3.78218e+06	3.27763e+06	4462053	4.30985e+06	5.98063e+06	5626178	6648730	6113576	5789261	5.58658e+06	6142352	4.28961e+06
sp|O00330|ODPX_HUMAN	O00330	ODPX_HUMAN	PDHX	501	23.8	Homo sapiens OX=9606	1:Experimental evidence at protein level	Pyruvate dehydrogenase protein X component, mitochondrial	1	0.999	7	3	3	3	385594	429678	741352	636531	470170	642600	778594	629571	830613	645902	756010	412883	713005	0	610392	592704	0	709587	544633	458667	0	0	378456	926055	757583	937738	672753	558864	346349	0	417532	613195	0	0	0
sp|O00400|ACATN_HUMAN	O00400	ACATN_HUMAN	SLC33A1	549	14.8	Homo sapiens OX=9606	1:Experimental evidence at protein level	Acetyl-coenzyme A transporter 1	1	0.999	7	7	7	7	1.05902e+06	1.14715e+06	1.16397e+06	1167386	1527352	759942	734307	1.11627e+06	759813	935532	1185883	1.28239e+06	1.3632e+06	1.11667e+06	833285	129590	442546	652585	947715	1.0787e+06	1.14813e+06	1.46171e+06	1.32615e+06	1.0237e+06	793910	805467	884492	1504966	1451657	1.4244e+06	1.42415e+06	1.09198e+06	1451142	1.53238e+06	262742
sp|O00401|WASL_HUMAN	O00401	WASL_HUMAN	WASL	505	12.1	Homo sapiens OX=9606	1:Experimental evidence at protein level	Neural Wiskott-Aldrich syndrome protein	1	0.9981	5	12	12	12	985412	653489	648103	603070	941250	391783	767532	1.27777e+06	987119	884879	1.06457e+06	672463	541302	705367	1.08066e+06	992115	1.24954e+06	801804	1.12829e+06	505660	719386	791849	803827	657705	811310	838448	734609	919638	655126	652306	910081	927769	477153	901280	776725
sp|O00410|IPO5_HUMAN	O00410	IPO5_HUMAN	IPO5	1097	18.5	Homo sapiens OX=9606	1:Experimental evidence at protein level	Importin-5	1	0.999	16	93	93	93	1458020	1.28543e+06	1.59598e+06	1748004	1728115	1.72446e+06	1.8855e+06	1.53514e+06	1.80732e+06	1.72734e+06	1.60407e+06	1.58969e+06	1604965	1.57324e+06	1.72544e+06	1.57221e+06	1.36956e+06	1.7145e+06	1.28739e+06	1847711	1.52463e+06	1.65548e+06	1.43555e+06	1.55713e+06	1.38049e+06	1.24812e+06	1.39562e+06	1410227	1.58367e+06	1.46419e+06	1.60068e+06	1.49999e+06	1.90218e+06	1.69024e+06	1.61854e+06
sp|O00423|EMAL1_HUMAN	O00423	EMAL1_HUMAN	EML1	815	15.2	Homo sapiens OX=9606	1:Experimental evidence at protein level	Echinoderm microtubule-associated protein-like 1	1	0.9989	9	34	34	34	2.23513e+06	2.53089e+06	2.48437e+06	2.17868e+06	2.35513e+06	1.53736e+06	1.43977e+06	1.73738e+06	1.73361e+06	504756	1611251	1.7444e+06	2.52303e+06	2.29616e+06	1.14449e+06	1.33149e+06	970968	741997	1.25563e+06	1430742	1423581	1.9466e+06	2.10503e+06	1.09371e+06	844803	1.31598e+06	765488	2.66254e+06	2.69377e+06	1.95205e+06	2.02824e+06	2.35314e+06	2.05418e+06	2.13767e+06	1.90428e+06
sp|O00429|DNM1L_HUMAN	O00429	DNM1L_HUMAN	DNM1L	736	37.5	Homo sapiens OX=9606	1:Experimental evidence at protein level	Dynamin-1-like protein	1	0.999	19	56	56	56	833397	753873	755145	1.20641e+06	1.23323e+06	1.75045e+06	2.46011e+06	1.98021e+06	1.98253e+06	2.31051e+06	1.03506e+06	1262139	440196	1.10254e+06	2.58991e+06	2.4746e+06	2.13816e+06	2.68179e+06	2.12695e+06	1.34374e+06	950140	511866	1.03799e+06	1139320	2533641	2.35613e+06	2552865	976749	848079	779553	937550	1.13674e+06	721676	974165	1.26123e+06
sp|O00442|RTCA_HUMAN	O00442	RTCA_HUMAN	RTCA	366	24	Homo sapiens OX=9606	1:Experimental evidence at protein level	RNA 3'-terminal phosphate cyclase	1	0.9984	5	15	15	15	1.52817e+06	1.72748e+06	1.19837e+06	1.13286e+06	900955	1.92275e+06	1.66666e+06	1.56028e+06	1.4546e+06	1.53115e+06	1.41355e+06	1.33853e+06	1.40877e+06	1.45151e+06	2.1982e+06	1.76053e+06	969466	1.78818e+06	1.57408e+06	1.21191e+06	1.24344e+06	1.61522e+06	1.4404e+06	1.63857e+06	1901167	1701606	1.86789e+06	1340694	1414994	1.40253e+06	1172232	1.0988e+06	1.37257e+06	981318	1.37519e+06
sp|O00445|SYT5_HUMAN	O00445	SYT5_HUMAN	SYT5	386	15.8	Homo sapiens OX=9606	1:Experimental evidence at protein level	Synaptotagmin-5	1	0.999	4	15	15	15	0	52970.8	0	0	0	568280	828339	984189	857918	924174	0	0	0	0	1.52968e+06	1.84408e+06	1.3239e+06	1.06092e+06	530983	136505	0	0	0	747344	1.6976e+06	990829	1.21951e+06	0	0	0	0	0	0	0	0
sp|O00468|AGRIN_HUMAN	O00468	AGRIN_HUMAN	AGRN	2068	25.9	Homo sapiens OX=9606	1:Experimental evidence at protein level	Agrin	1	0.999	36	338	338	338	3.85885e+06	4352142	5.85449e+06	3.60016e+06	6.32552e+06	3.75299e+06	2.4072e+06	2.63821e+06	4470621	2.43757e+06	6.57658e+06	2.42753e+06	1.74503e+06	4683485	2.02697e+06	3.9471e+06	3825564	2.81556e+06	3309624	3.97853e+06	2.77457e+06	2405845	3170394	4.62277e+06	2.58309e+06	4.00634e+06	3.06752e+06	5638601	5103135	3.83515e+06	4.9585e+06	1.95239e+06	2.22659e+06	2.34477e+06	5530089
sp|O00471|EXOC5_HUMAN	O00471	EXOC5_HUMAN	EXOC5	708	13.6	Homo sapiens OX=9606	1:Experimental evidence at protein level	Exocyst complex component 5	1	0.9989	7	1	1	1	444514	381352	376744	344002	330705	324169	614338	330599	572816	292009	494594	429128	384541	0	236505	367800	571966	805209	516330	487493	568534	511276	141749	639338	702064	362504	567207	284103	242308	471342	547935	498612	492650	594778	467895
sp|O00483|NDUA4_HUMAN	O00483	NDUA4_HUMAN	NDUFA4	81	55.6	Homo sapiens OX=9606	1:Experimental evidence at protein level	Cytochrome c oxidase subunit NDUFA4	1	0.999	5	85	85	85	9933582	9760399	11442938	12747193	10465252	10765694	6756174	6467817	8666189	10038409	11570962	10714185	12204582	12785331	3.94342e+06	2.28408e+06	2.66543e+06	3.62532e+06	8201056	10708708	10749778	11838380	15177902	7238670	4.26017e+06	3407784	5.07104e+06	11277556	12317150	8460722	11607661	12836284	10551517	11743953	12579466
sp|O00487|PSDE_HUMAN	O00487	PSDE_HUMAN	PSMD14	310	30.3	Homo sapiens OX=9606	1:Experimental evidence at protein level	26S proteasome non-ATPase regulatory subunit 14	1	0.999	7	52	52	52	1.68304e+06	1.81066e+06	1.86726e+06	1811484	1.68507e+06	2.0209e+06	1960087	2.07961e+06	1.74409e+06	2.44132e+06	1.93745e+06	1.76707e+06	1.77735e+06	1.93094e+06	2.28699e+06	2.19807e+06	1.89192e+06	2496498	2.23065e+06	1.73807e+06	1929481	2.06534e+06	2.24358e+06	2.25874e+06	2.4785e+06	2381253	2260320	2.18318e+06	1.87716e+06	2100661	1.93665e+06	1.9517e+06	1.94758e+06	1.9819e+06	1849725
sp|O00505|IMA4_HUMAN	O00505	IMA4_HUMAN	KPNA3	521	10.7	Homo sapiens OX=9606	1:Experimental evidence at protein level	Importin subunit alpha-4	1	0.9988	5	1	1	4	242668	278869	206172	257708	222184	0	247145	170721	303384	256178	276645	282452	212577	0	279071	221047	195555	298800	0	0	231041	305646	256579	0	0	0	0	0	0	0	0	222815	0	0	0
sp|O00515|LAD1_HUMAN	O00515	LAD1_HUMAN	LAD1	517	39.3	Homo sapiens OX=9606	1:Experimental evidence at protein level	Ladinin-1	1	0.999	14	4	4	4	669860	546816	570798	549015	556481	421303	637535	507173	447293	675048	670598	812276	468556	735300	0	0	0	0	205595	609381	719928	557926	766396	241773	0	0	0	548172	620741	279773	603464	776539	468088	601770	802089
sp|O00534|VMA5A_HUMAN	O00534	VMA5A_HUMAN	VWA5A	786	27.9	Homo sapiens OX=9606	1:Experimental evidence at protein level	von Willebrand factor A domain-containing protein 5A	1	0.999	18	76	76	76	6851893	4.32326e+06	5.93146e+06	6971562	9772245	9441077	6706427	8756535	10390051	6.19603e+06	4941351	5.34738e+06	9285924	11031545	4.42117e+06	2.95723e+06	3068929	3.71725e+06	4502668	4863064	9519836	8767028	9710573	6.67379e+06	3.63582e+06	2.48662e+06	3.77626e+06	7.3016e+06	7153283	6.04788e+06	8002158	11229486	11572307	10626314	9290158
sp|O00541|PESC_HUMAN	O00541	PESC_HUMAN	PES1	588	15.1	Homo sapiens OX=9606	1:Experimental evidence at protein level	Pescadillo homolog	1	0.9975	3	1	1	1	0	0	0	0	0	0	0	0	0	0	0	0	0	0	0	0	0	0	0	0	0	0	0	0	0	0	0	0	0	0	0	0	0	0	0
sp|O00560|SDCB1_HUMAN	O00560	SDCB1_HUMAN	SDCBP	298	16.4	Homo sapiens OX=9606	1:Experimental evidence at protein level	Syntenin-1	1	0.999	4	11	11	11	227593	257501	768995	873463	572821	707625	629267	194610	135754	1.01376e+06	815389	436241	225049	267467	200949	238299	498171	260988	332505	411636	1.15513e+06	262669	426435	505149	599926	330085	630965	603473	0	634258	821310	337956	261479	620592	347632
sp|O00567|NOP56_HUMAN	O00567	NOP56_HUMAN	NOP56	594	38.2	Homo sapiens OX=9606	1:Experimental evidence at protein level	Nucleolar protein 56	1	0.999	19	231	231	231	3616223	3509571	3656318	3459470	3.3623e+06	3161476	2.57317e+06	2.36319e+06	3.22745e+06	2.80646e+06	3580584	3.59549e+06	2.92901e+06	3.12302e+06	2.61696e+06	2374986	2.03459e+06	3.20723e+06	3.07307e+06	3.59457e+06	3.41363e+06	4520800	3.07342e+06	3.44665e+06	2.37982e+06	2376997	2494441	3.87333e+06	3751298	4588627	3.84021e+06	4584700	4459896	3516120	3826975
sp|O00571|DDX3X_HUMAN	O00571	DDX3X_HUMAN	DDX3X	662	52.4	Homo sapiens OX=9606	1:Experimental evidence at protein level	ATP-dependent RNA helicase DDX3X	1	0.999	29	321	122	357	4.18214e+06	4611922	4.24879e+06	4322212	4331701	3.8442e+06	2.61692e+06	3591098	2533023	5.32451e+06	4.42178e+06	3053184	2.88111e+06	4805523	3.04014e+06	4.55892e+06	2.24244e+06	3.47379e+06	5.03695e+06	5.42606e+06	5310209	4999420	2.53152e+06	4825572	3634154	5095807	4.44229e+06	4266255	3.98412e+06	5023013	4.5978e+06	4785063	2.57087e+06	4317647	4337051
sp|O00592|PODXL_HUMAN	O00592	PODXL_HUMAN	PODXL	558	16.1	Homo sapiens OX=9606	1:Experimental evidence at protein level	Podocalyxin	1	0.999	5	5	5	5	797959	289435	447416	616311	715890	0	278761	852186	636599	0	367900	406292	279344	231354	72889.2	1.74117e+06	2.17946e+06	83097.9	0	382797	0	97391.4	0	0	211119	932074	0	268757	108612	233896	197177	180218	0	257730	0
sp|O00629|IMA3_HUMAN	O00629	IMA3_HUMAN	KPNA4	521	22.1	Homo sapiens OX=9606	1:Experimental evidence at protein level	Importin subunit alpha-3	1	0.999	8	26	23	26	2.47609e+06	2653812	2.37724e+06	2.50681e+06	2.77736e+06	2.51645e+06	2467997	1.03522e+06	877669	2901913	2.28419e+06	2.56708e+06	2207171	2.36328e+06	1.87157e+06	2390575	2.12817e+06	2.39572e+06	2.38146e+06	959469	951673	863352	817244	2.04291e+06	2.29849e+06	3009732	2.07008e+06	3182147	3.39444e+06	3.13131e+06	2.62355e+06	2.88336e+06	2467068	2625104	2.92257e+06
sp|O00757|F16P2_HUMAN	O00757	F16P2_HUMAN	FBP2	339	6.2	Homo sapiens OX=9606	1:Experimental evidence at protein level	Fructose-1,6-bisphosphatase isozyme 2	0.9529	0.9965	2	0	0	1	0	0	0	0	0	0	0	0	0	0	0	0	0	0	0	0	0	0	0	0	0	0	0	0	0	0	0	0	0	0	0	0	0	0	0
sp|O00763|ACACB_HUMAN	O00763	ACACB_HUMAN	ACACB	2458	6.4	Homo sapiens OX=9606	1:Experimental evidence at protein level	Acetyl-CoA carboxylase 2	1	0.999	4	7	0	7	232488	190610	274539	222308	0	629512	902057	610341	657716	665928	254556	258752	238912	0	1.11503e+06	792293	710833	1.09153e+06	944472	290945	259880	241260	285107	632274	1.25981e+06	945686	1.10649e+06	306850	267338	262838	286044	208210	297144	326009	365810
sp|O14548|COX7R_HUMAN	O14548	COX7R_HUMAN	COX7A2L	114	40.4	Homo sapiens OX=9606	1:Experimental evidence at protein level	Cytochrome c oxidase subunit 7A-related protein, mitochondrial	1	0.9989	5	7	7	7	1244488	1027743	1.25132e+06	1.27068e+06	1.0841e+06	1.37944e+06	1.29314e+06	1.49393e+06	1.34941e+06	1.39376e+06	1.42312e+06	1.18417e+06	1.10212e+06	1.49374e+06	1.11834e+06	939351	708543	760860	861035	1.31909e+06	961102	1.10379e+06	1.50397e+06	1202967	1.06925e+06	837867	960564	987372	1.14039e+06	594104	794620	1.18873e+06	824721	1.08778e+06	1.22985e+06
sp|O14558|HSPB6_HUMAN	O14558	HSPB6_HUMAN	HSPB6	160	45	Homo sapiens OX=9606	1:Experimental evidence at protein level	Heat shock protein beta-6	1	0.999	5	28	28	28	991083	795654	1033935	565757	1.10594e+06	814296	611907	862351	882696	332125	1.26521e+06	660282	696183	822779	129537	1358926	1.79479e+06	589680	348612	1.44652e+06	792890	664812	492533	225859	148975	434962	156195	948568	1.07256e+06	732430	513903	303830	527463	356549	541056
sp|O14561|ACPM_HUMAN	O14561	ACPM_HUMAN	NDUFAB1	156	18.6	Homo sapiens OX=9606	1:Experimental evidence at protein level	Acyl carrier protein, mitochondrial	1	0.999	3	57	57	57	2.36356e+06	2.18991e+06	2334173	2467944	2316813	3.04725e+06	2.42171e+06	2.73443e+06	2.7912e+06	3.10136e+06	2.41841e+06	2.07225e+06	2535956	2729215	2.47449e+06	2368172	1.89877e+06	2393790	2.7512e+06	2470692	1.96993e+06	2.41375e+06	2.81175e+06	3.13907e+06	2642025	2.50433e+06	3141256	2246056	2.55013e+06	2389646	2716861	2.54155e+06	2772063	2.7994e+06	2552429
sp|O14562|UBFD1_HUMAN	O14562	UBFD1_HUMAN	UBFD1	309	23	Homo sapiens OX=9606	1:Experimental evidence at protein level	Ubiquitin domain-containing protein UBFD1	1	0.999	3	2	2	2	102761	0	440465	174060	231577	291497	317875	285081	179190	0	600657	139534	119553	269100	926277	0	291220	987228	774410	218397	397402	551908	366908	461662	930522	1.06208e+06	869315	270379	268796	587676	607548	579910	531303	308448	681911
sp|O14576|DC1I1_HUMAN	O14576	DC1I1_HUMAN	DYNC1I1	645	14.7	Homo sapiens OX=9606	1:Experimental evidence at protein level	Cytoplasmic dynein 1 intermediate chain 1	1	0.999	5	14	14	14	0	0	0	0	0	168851	882623	0	345013	533146	0	0	0	0	1074568	1.38211e+06	487294	1.12141e+06	461978	0	0	0	0	883992	1.63882e+06	580544	1.43725e+06	0	0	0	0	0	0	0	0
sp|O14579|COPE_HUMAN	O14579	COPE_HUMAN	COPE	308	64.9	Homo sapiens OX=9606	1:Experimental evidence at protein level	Coatomer subunit epsilon	1	0.999	18	313	313	313	9344214	8083511	9043638	8681926	5.71798e+06	8371816	9968593	5692568	5.05091e+06	5525972	6972736	7800540	9716735	9470069	6.6698e+06	5.46316e+06	4470014	7335378	7967006	7.91404e+06	9636574	9840632	10284986	5.61738e+06	4.62522e+06	7944158	5.11929e+06	9692674	8.10355e+06	6193281	9129594	7.79332e+06	8365021	8482544	6407406
sp|O14617|AP3D1_HUMAN	O14617	AP3D1_HUMAN	AP3D1	1153	18.9	Homo sapiens OX=9606	1:Experimental evidence at protein level	AP-3 complex subunit delta-1	1	0.999	17	148	148	148	3.1013e+06	3256723	3.75808e+06	2934543	2.88408e+06	3.90616e+06	3.64043e+06	3.33741e+06	2958464	3.21382e+06	3037714	2.82181e+06	3535103	3.49643e+06	4.08844e+06	3657841	3.13723e+06	3.11939e+06	3068325	3.48234e+06	3178252	2.80129e+06	3.1048e+06	3.69663e+06	3.40136e+06	3.29015e+06	3.45425e+06	3.53764e+06	3.16798e+06	3717142	3516693	3598117	3.49091e+06	3.11936e+06	2422573
sp|O14618|CCS_HUMAN	O14618	CCS_HUMAN	CCS	274	10.2	Homo sapiens OX=9606	1:Experimental evidence at protein level	Copper chaperone for superoxide dismutase	1	0.999	2	2	2	2	476088	498877	594918	492156	421831	552866	695188	749708	742937	582310	601285	472528	680676	516430	920035	1.06072e+06	1.02697e+06	902192	413965	570074	479390	610328	563477	438842	508131	641262	513385	323003	529460	511666	578528	649620	563772	562793	513719
sp|O14639|ABLM1_HUMAN	O14639	ABLM1_HUMAN	ABLIM1	778	28.1	Homo sapiens OX=9606	1:Experimental evidence at protein level	Actin-binding LIM protein 1	1	0.999	15	54	52	54	669608	603738	807927	922272	1.06342e+06	1.30755e+06	2.10116e+06	1906146	1.54172e+06	2.12215e+06	764249	630260	606544	549930	2706745	2.50971e+06	2.35163e+06	3018446	2419555	787727	641487	622897	901078	2.45647e+06	2.75095e+06	3.15572e+06	3045195	662949	855100	569022	762322	1144410	394128	810249	1.23352e+06
sp|O14653|GOSR2_HUMAN	O14653	GOSR2_HUMAN	GOSR2	212	20.3	Homo sapiens OX=9606	1:Experimental evidence at protein level	Golgi SNAP receptor complex member 2	1	0.9988	3	44	44	44	1.02542e+06	1.79283e+06	1.52962e+06	1.12122e+06	827239	1.15395e+06	1.16975e+06	1.39965e+06	853064	1.20422e+06	1212676	1287439	1.74951e+06	1.71009e+06	958393	905143	859626	1.25766e+06	1.06051e+06	1.0873e+06	1.84348e+06	1.58189e+06	1.62032e+06	983826	1.42079e+06	973974	1.25886e+06	1.59461e+06	1038243	1.37418e+06	1141285	1.06608e+06	1.49546e+06	1.1378e+06	1.15011e+06
sp|O14662|STX16_HUMAN	O14662	STX16_HUMAN	STX16	325	7.1	Homo sapiens OX=9606	1:Experimental evidence at protein level	Syntaxin-16	0.9754	0.9967	2	3	3	3	0	0	185817	132749	0	0	0	0	0	0	0	0	0	0	0	0	178605	195876	271068	0	139443	0	123037	0	0	0	0	0	0	0	0	0	152169	0	0
sp|O14681|EI24_HUMAN	O14681	EI24_HUMAN	EI24	340	12.4	Homo sapiens OX=9606	1:Experimental evidence at protein level	Etoposide-induced protein 2.4 homolog	1	0.996	3	3	3	3	846584	291961	781722	697526	748143	614764	796708	319256	578708	287875	815053	367722	434342	409182	733335	320959	548727	240715	353937	586918	928915	936395	427202	520760	467035	480727	378272	1.33666e+06	547555	951490	686656	927523	888818	1.01934e+06	792034
sp|O14732|IMPA2_HUMAN	O14732	IMPA2_HUMAN	IMPA2	288	16.7	Homo sapiens OX=9606	1:Experimental evidence at protein level	Inositol monophosphatase 2	1	0.9989	6	64	61	64	3.00616e+06	2524927	2.86696e+06	2.43611e+06	2.12169e+06	2.06222e+06	1.35814e+06	1.74668e+06	2.02187e+06	1.60939e+06	3.2194e+06	3616036	3995451	3.35661e+06	773115	530004	631018	720225	1.19549e+06	2.28491e+06	2.85645e+06	4.05139e+06	3713094	1.52189e+06	703430	520089	922158	2.93055e+06	2.01656e+06	3.37168e+06	2.96415e+06	2.42914e+06	3.35269e+06	2.68252e+06	2.81511e+06
sp|O14735|CDIPT_HUMAN	O14735	CDIPT_HUMAN	CDIPT	213	13.1	Homo sapiens OX=9606	1:Experimental evidence at protein level	CDP-diacylglycerol--inositol 3-phosphatidyltransferase	1	0.9989	3	36	36	36	2315954	2.373e+06	2.80009e+06	2.71428e+06	2775575	2544080	2499778	2.89731e+06	2.38473e+06	2889781	2422372	2.15085e+06	2.61902e+06	2929433	2.16105e+06	2.62718e+06	2.29146e+06	2.29904e+06	2.50919e+06	2.5998e+06	2344129	2.29857e+06	2.58046e+06	2.57979e+06	2.19761e+06	2431634	2367516	3.16865e+06	2.89899e+06	2.40884e+06	2779757	2.71278e+06	2516517	2.83407e+06	2.97091e+06
sp|O14745|NHRF1_HUMAN	O14745	NHRF1_HUMAN	SLC9A3R1	358	50.6	Homo sapiens OX=9606	1:Experimental evidence at protein level	Na(+)/H(+) exchange regulatory cofactor NHE-RF1	1	0.999	9	3	3	3	1.36358e+06	1.10759e+06	674055	1.37922e+06	835122	1.1274e+06	1.42263e+06	1266029	1.24062e+06	1.48791e+06	1.11135e+06	1369425	1.19636e+06	866519	503072	622076	630322	956808	792353	623636	1.23397e+06	1.29937e+06	1.495e+06	646506	591399	554697	611096	751947	633722	740801	836259	982031	763954	730491	1.35785e+06
sp|O14773|TPP1_HUMAN	O14773	TPP1_HUMAN	TPP1	563	19.7	Homo sapiens OX=9606	1:Experimental evidence at protein level	Tripeptidyl-peptidase 1	1	0.999	7	67	67	67	1.43243e+06	1.3459e+06	1.05442e+06	1.24136e+06	1.54358e+06	3.5961e+06	2574355	3103281	2.02511e+06	3.1042e+06	1.79087e+06	811723	856181	1.03857e+06	5.46792e+06	3.57805e+06	3.07354e+06	5467473	4381069	1.98035e+06	1.4347e+06	1.04537e+06	1.05191e+06	4219383	5182736	5.99475e+06	5761513	1.20499e+06	1.30838e+06	1.64359e+06	1.33282e+06	1.30575e+06	1201534	1.86046e+06	2.11445e+06
sp|O14776|TCRG1_HUMAN	O14776	TCRG1_HUMAN	TCERG1	1098	19.5	Homo sapiens OX=9606	1:Experimental evidence at protein level	Transcription elongation regulator 1	1	0.999	12	2	2	2	153086	241701	176509	150053	126625	262753	0	137571	206086	225483	145035	231807	124350	215020	244370	191621	236042	232195	302214	283875	124622	157858	157917	259206	210625	271522	196693	184882	306407	285482	211456	156676	183768	140590	137620
sp|O14787|TNPO2_HUMAN	O14787	TNPO2_HUMAN	TNPO2	897	12.4	Homo sapiens OX=9606	1:Experimental evidence at protein level	Transportin-2	1	0.999	7	1	1	35	0	0	0	0	168527	190500	280292	202945	273457	0	148666	0	0	0	0	0	0	330203	0	0	0	0	0	0	0	0	0	0	0	0	0	0	0	0	0
sp|O14818|PSA7_HUMAN	O14818	PSA7_HUMAN	PSMA7	248	51.2	Homo sapiens OX=9606	1:Experimental evidence at protein level	Proteasome subunit alpha type-7	1	0.999	13	236	154	236	8186814	8171716	7327479	6.86526e+06	8.00085e+06	7810861	7.2988e+06	7801524	8.27217e+06	8169469	8249538	7639019	7197799	7849916	6.66523e+06	8.24862e+06	6.61413e+06	7.27088e+06	8465906	8162889	7.87845e+06	6939095	9084581	8609057	7245873	9157634	7.71147e+06	7317844	9113970	7529635	7291565	8831571	7274894	7.6881e+06	7542419
sp|O14828|SCAM3_HUMAN	O14828	SCAM3_HUMAN	SCAMP3	347	25.4	Homo sapiens OX=9606	1:Experimental evidence at protein level	Secretory carrier-associated membrane protein 3	1	0.999	4	38	38	38	2.21838e+06	2.30837e+06	2.82148e+06	2.50008e+06	2.1254e+06	2.27169e+06	2661842	2.42891e+06	2.62126e+06	3.01238e+06	2.91703e+06	2.87485e+06	2.95901e+06	2691415	2.65825e+06	2.52265e+06	2.49499e+06	3.12525e+06	3.00517e+06	2225942	3.41192e+06	2.85925e+06	3141437	2.96058e+06	3.00803e+06	3017545	3.00844e+06	2.91088e+06	2656232	2666929	2.76305e+06	2640405	2543932	2489147	2.6206e+06
sp|O14880|MGST3_HUMAN	O14880	MGST3_HUMAN	MGST3	152	38.8	Homo sapiens OX=9606	1:Experimental evidence at protein level	Microsomal glutathione S-transferase 3	1	0.999	5	47	47	47	2.20826e+06	1.86045e+06	2588908	4.19038e+06	3.20069e+06	4593543	3.06643e+06	2903050	2502910	3921284	3.80965e+06	3.06427e+06	1480793	2712152	3.83588e+06	3.18608e+06	3.98639e+06	3.98876e+06	4.28123e+06	4273371	2.38065e+06	2605732	2.63599e+06	4.44341e+06	4327837	4979333	5.42592e+06	3.0735e+06	2.71756e+06	2254508	2.51472e+06	2776336	2153465	2337477	1.61209e+06
sp|O14933|UB2L6_HUMAN	O14933	UB2L6_HUMAN	UBE2L6	153	5.9	Homo sapiens OX=9606	1:Experimental evidence at protein level	Ubiquitin/ISG15-conjugating enzyme E2 L6	0.8076	0.9925	1	1	1	1	162093	189700	162666	201538	233555	0	219089	197665	231689	0	0	211975	0	0	0	0	195268	184315	291180	171728	145864	115618	149733	0	219444	191973	168241	137923	195133	120098	143113	163525	93360.6	84791.2	0
sp|O14936|CSKP_HUMAN	O14936	CSKP_HUMAN	CASK	926	22.2	Homo sapiens OX=9606	1:Experimental evidence at protein level	Peripheral plasma membrane protein CASK	1	0.999	14	18	18	18	916078	918038	1.65663e+06	1267511	1.09915e+06	1.11033e+06	1.35396e+06	908694	1.22527e+06	1.10771e+06	1.20418e+06	859618	1.66322e+06	1.0788e+06	628453	672273	0	292171	412314	1.62583e+06	1.3725e+06	1.04634e+06	1.08199e+06	615836	0	0	724398	1.7431e+06	1.26515e+06	1.21251e+06	1817718	1.40896e+06	1143877	1.84356e+06	2.147e+06
sp|O14949|QCR8_HUMAN	O14949	QCR8_HUMAN	UQCRQ	82	37.8	Homo sapiens OX=9606	1:Experimental evidence at protein level	Cytochrome b-c1 complex subunit 8	1	0.999	3	74	74	74	2.59741e+06	2.9677e+06	2.64065e+06	3018873	2.29307e+06	2.39016e+06	2.45121e+06	2653583	2337470	2.71281e+06	3653698	3.59685e+06	1.04055e+06	2.5714e+06	2273468	1.99552e+06	2.35034e+06	2.3505e+06	3023659	3578673	3221511	3.22193e+06	3.2452e+06	2.5405e+06	2114114	2.34618e+06	2.19375e+06	2427259	2487588	3215823	2.8419e+06	2664088	2.17538e+06	2363854	2.65204e+06
sp|O14950|ML12B_HUMAN	O14950	ML12B_HUMAN	MYL12B	172	66.7	Homo sapiens OX=9606	1:Experimental evidence at protein level	Myosin regulatory light chain 12B	1	0.999	10	230	0	230	25037848	16938316	17135896	22225186	24289248	13073336	19433778	16078446	20095932	18662456	18768390	27896516	16787100	15305388	6094644	13125923	16749240	5675506	10899638	16445665	26488810	18831242	12298162	8.0895e+06	6529348	10473961	6589193	19522120	16417069	18357782	18460718	18632302	13347963	12866596	17187984
sp|O14964|HGS_HUMAN	O14964	HGS_HUMAN	HGS	777	16.7	Homo sapiens OX=9606	1:Experimental evidence at protein level	Hepatocyte growth factor-regulated tyrosine kinase substrate	1	0.999	10	20	20	20	1.18067e+06	960782	1.20894e+06	1.22459e+06	940346	1.11435e+06	1.38818e+06	1.33109e+06	1.40404e+06	1.13978e+06	689181	693468	765609	807511	1.37858e+06	899933	1.12187e+06	1.16496e+06	1.416e+06	1.00358e+06	1.15526e+06	1.16479e+06	958438	1.29777e+06	1381586	1020027	1315834	1.01623e+06	918372	914965	1.06719e+06	959963	400037	1000116	972874
sp|O14967|CLGN_HUMAN	O14967	CLGN_HUMAN	CLGN	610	22.8	Homo sapiens OX=9606	1:Experimental evidence at protein level	Calmegin	1	0.999	6	3	3	21	0	0	0	0	0	199509	648766	285885	191205	354739	0	0	0	0	1.44853e+06	705829	591856	1.35605e+06	865199	0	0	0	0	333699	1.05984e+06	1213548	1.11939e+06	0	0	0	0	0	0	84722.5	0
sp|O14974|MYPT1_HUMAN	O14974	MYPT1_HUMAN	PPP1R12A	1030	13.7	Homo sapiens OX=9606	1:Experimental evidence at protein level	Protein phosphatase 1 regulatory subunit 12A	1	0.9988	13	13	13	13	894697	580711	855606	959750	714526	930744	1.50748e+06	1.4392e+06	1.36447e+06	1.33915e+06	866586	969199	540315	562492	1.41259e+06	1.78755e+06	2343100	1.56563e+06	842062	352903	853664	651711	240776	353229	820237	1.73446e+06	870663	338900	264739	664366	372173	573056	494785	602162	767113
sp|O14976|GAK_HUMAN	O14976	GAK_HUMAN	GAK	1311	13.1	Homo sapiens OX=9606	1:Experimental evidence at protein level	Cyclin-G-associated kinase	1	0.999	6	7	7	7	1.89279e+06	1.27717e+06	2.54828e+06	2.48798e+06	2897123	3.20731e+06	3284158	3.28202e+06	2.50507e+06	3.3243e+06	1.36102e+06	2.29881e+06	1.93626e+06	3552427	2.55747e+06	3.64501e+06	2.43721e+06	2.71086e+06	2222972	1.51432e+06	2339610	2181828	2467280	2.56441e+06	3.03305e+06	3.45479e+06	2763969	2.55036e+06	1.9427e+06	1.74839e+06	1.99425e+06	3.01769e+06	2306948	2505914	3.06259e+06
sp|O14979|HNRDL_HUMAN	O14979	HNRDL_HUMAN	HNRNPDL	420	27.9	Homo sapiens OX=9606	1:Experimental evidence at protein level	Heterogeneous nuclear ribonucleoprotein D-like	1	0.999	9	194	122	229	6930672	7772760	7.91346e+06	8219249	8.23865e+06	11175275	11126112	11145945	11026223	11024981	8274866	8367523	6175297	7439467	15472615	12541550	10442566	14207742	11990380	9412028	7.89226e+06	7.48672e+06	7603817	14033909	13729996	11177402	11605801	6.69367e+06	8.33045e+06	7.51437e+06	6824612	7723067	7207672	6.85519e+06	8450043
sp|O14980|XPO1_HUMAN	O14980	XPO1_HUMAN	XPO1	1071	24.7	Homo sapiens OX=9606	1:Experimental evidence at protein level	Exportin-1	1	0.999	19	136	136	136	3.53236e+06	3.42336e+06	3.6481e+06	3.9453e+06	4.25457e+06	4.7561e+06	4584846	5.04681e+06	4.52388e+06	4.70782e+06	3.97813e+06	3928796	3.56909e+06	4.58513e+06	5692509	5.13095e+06	4676922	5601136	4775896	4.35955e+06	3451289	3973055	3.68429e+06	4.77139e+06	4710233	4.85078e+06	4.38403e+06	3.73389e+06	4291213	3.78599e+06	3475199	4724598	3.83653e+06	4363593	3.6822e+06
sp|O14981|BTAF1_HUMAN	O14981	BTAF1_HUMAN	BTAF1	1849	4.7	Homo sapiens OX=9606	1:Experimental evidence at protein level	TATA-binding protein-associated factor 172	1	0.999	2	1	1	1	0	0	0	1.32369e+06	0	1.13098e+06	0	0	0	374352	0	0	0	0	433194	0	0	0	0	0	0	0	525604	0	0	0	0	1.4853e+06	0	0	595592	0	0	1.43506e+06	1.75713e+06
sp|O14983|AT2A1_HUMAN	O14983	AT2A1_HUMAN	ATP2A1	1001	16.1	Homo sapiens OX=9606	1:Experimental evidence at protein level	Sarcoplasmic/endoplasmic reticulum calcium ATPase 1	1	0.9964	13	3	3	161	0	0	0	0	0	0	0	226015	0	219201	0	0	0	0	756283	539964	429292	391746	446440	0	0	0	0	299000	692381	529556	1.25189e+06	0	0	0	0	125240	192822	0	0
sp|O15020|SPTN2_HUMAN	O15020	SPTN2_HUMAN	SPTBN2	2390	18.2	Homo sapiens OX=9606	1:Experimental evidence at protein level	Spectrin beta chain, non-erythrocytic 2	1	0.999	21	24	24	144	888914	959862	10752555	9105148	8484603	7.02293e+06	6627588	794579	7.72735e+06	326826	938391	11722160	561443	839781	4709461	303679	3.73213e+06	4488576	7.61346e+06	960849	414987	12186153	11170040	7.99141e+06	5.11683e+06	346521	6.35109e+06	914839	8564105	1234121	990172	969992	12557609	912135	782230
sp|O15027|SC16A_HUMAN	O15027	SC16A_HUMAN	SEC16A	2357	19	Homo sapiens OX=9606	1:Experimental evidence at protein level	Protein transport protein Sec16A	1	0.999	26	71	71	71	1.8792e+06	1.87477e+06	2111751	1.89702e+06	1.57411e+06	1.96594e+06	2.37999e+06	1.91941e+06	1.86701e+06	2.3047e+06	1.89538e+06	2.15982e+06	2.15025e+06	2.05147e+06	2.22638e+06	2.03708e+06	1.81507e+06	2569303	1.83231e+06	1.7156e+06	2023938	1946223	1.90403e+06	2.19233e+06	2.0661e+06	2.38273e+06	2.12407e+06	1806369	1.36053e+06	1.93691e+06	1.66311e+06	1710604	1847666	1.73491e+06	1751738
sp|O15031|PLXB2_HUMAN	O15031	PLXB2_HUMAN	PLXNB2	1838	7.6	Homo sapiens OX=9606	1:Experimental evidence at protein level	Plexin-B2	1	0.999	6	1	1	1	462734	270982	232785	605861	569118	191036	300315	214740	265943	491062	418248	246165	273380	140817	378573	0	286654	271575	0	136637	348667	359784	188531	454565	200718	490214	433591	191515	190247	382629	270554	300599	432065	444895	291771
sp|O15042|SR140_HUMAN	O15042	SR140_HUMAN	U2SURP	1029	17.2	Homo sapiens OX=9606	1:Experimental evidence at protein level	U2 snRNP-associated SURP motif-containing protein	1	0.999	9	30	30	30	1.07629e+06	1.13026e+06	1.20813e+06	1.16208e+06	1.10219e+06	1.07801e+06	1.04278e+06	957959	1.11838e+06	1.09169e+06	1.13631e+06	558262	934374	1.0162e+06	1.38484e+06	1.18376e+06	1.07486e+06	1.30594e+06	611099	1.15954e+06	1.05438e+06	1.2219e+06	553826	1.3624e+06	1202894	1.11113e+06	1.15319e+06	569458	1.18526e+06	1.32069e+06	1.12112e+06	1.26734e+06	1.27134e+06	1.15863e+06	1.11986e+06
sp|O15056|SYNJ2_HUMAN	O15056	SYNJ2_HUMAN	SYNJ2	1496	5.7	Homo sapiens OX=9606	1:Experimental evidence at protein level	Synaptojanin-2	1	0.9985	4	1	1	1	0	0	0	0	0	0	95956.2	0	100528	0	0	0	0	0	104397	86803.4	0	109195	0	50191.5	0	0	0	96715.7	0	123956	130951	0	0	0	0	0	0	0	0
sp|O15066|KIF3B_HUMAN	O15066	KIF3B_HUMAN	KIF3B	747	6.2	Homo sapiens OX=9606	1:Experimental evidence at protein level	Kinesin-like protein KIF3B	0.9999	0.9988	4	9	4	9	674621	0	628375	922800	1.26668e+06	1233792	1500017	1.62811e+06	1.17036e+06	1.3474e+06	472244	904556	925533	1.05806e+06	1.00278e+06	1.2353e+06	1.3813e+06	1.07716e+06	1.62219e+06	785457	1.14578e+06	950282	1.77911e+06	1.37595e+06	1.45294e+06	1.79079e+06	1.84546e+06	2.22387e+06	1.27759e+06	785328	847986	1.06813e+06	1.14769e+06	1.46554e+06	1.59521e+06
sp|O15126|SCAM1_HUMAN	O15126	SCAM1_HUMAN	SCAMP1	338	31.7	Homo sapiens OX=9606	1:Experimental evidence at protein level	Secretory carrier-associated membrane protein 1	1	0.999	7	38	38	38	1.33367e+06	1.83666e+06	1.85243e+06	1.67412e+06	980034	3.294e+06	5246544	4.01136e+06	2.5945e+06	3.99193e+06	878152	1.02079e+06	2.07866e+06	1920222	6907071	5679591	5.61064e+06	5481148	4.80868e+06	2.1991e+06	2.24647e+06	1.05886e+06	1.98422e+06	5557590	6998307	6.99339e+06	7.6307e+06	2.07605e+06	984554	1.91318e+06	2.02909e+06	1.99246e+06	1.78241e+06	2.19048e+06	1.78277e+06
sp|O15127|SCAM2_HUMAN	O15127	SCAM2_HUMAN	SCAMP2	329	10.6	Homo sapiens OX=9606	1:Experimental evidence at protein level	Secretory carrier-associated membrane protein 2	1	0.999	3	33	33	33	2474628	0	2.16521e+06	2.20459e+06	2.10195e+06	2.02442e+06	0	1.33041e+06	0	0	1939486	2.48019e+06	0	0	1.5564e+06	0	935206	1.69684e+06	1284945	1.48531e+06	1.70204e+06	2.25115e+06	0	1.44184e+06	1.41797e+06	1.53411e+06	0	1.58719e+06	1.78607e+06	0	0	0	1.46441e+06	939079	2.03789e+06
sp|O15143|ARC1B_HUMAN	O15143	ARC1B_HUMAN	ARPC1B	372	50.8	Homo sapiens OX=9606	1:Experimental evidence at protein level	Actin-related protein 2/3 complex subunit 1B	1	0.999	19	216	205	216	3.89294e+06	3.66447e+06	3.63627e+06	4.48564e+06	5583630	4004565	3.44558e+06	3794042	3.9841e+06	3843312	4.50919e+06	4249105	3.58026e+06	3.14275e+06	2.70892e+06	4.03506e+06	6187340	3.13853e+06	4.31491e+06	4473182	4.30056e+06	3492890	3.4845e+06	3600281	3.33063e+06	4.13731e+06	3.50976e+06	4070187	3.94299e+06	4.08355e+06	3.76649e+06	3.59853e+06	3200698	3.58668e+06	3.91084e+06
sp|O15144|ARPC2_HUMAN	O15144	ARPC2_HUMAN	ARPC2	300	46.3	Homo sapiens OX=9606	1:Experimental evidence at protein level	Actin-related protein 2/3 complex subunit 2	1	0.999	17	328	328	328	7.01991e+06	7785115	7.07405e+06	8081732	8600236	8.09232e+06	7551133	8.23602e+06	8.35638e+06	7436816	6552853	7642293	5694417	6854429	5.6344e+06	7971387	6.88107e+06	5.81375e+06	8166728	6.13987e+06	7.10607e+06	5371773	7076196	8131081	6.50361e+06	6859819	7096604	7576120	6.66266e+06	6605632	6.497e+06	6555585	6414032	6.15064e+06	7.02604e+06
sp|O15145|ARPC3_HUMAN	O15145	ARPC3_HUMAN	ARPC3	178	50.6	Homo sapiens OX=9606	1:Experimental evidence at protein level	Actin-related protein 2/3 complex subunit 3	1	0.999	12	216	216	216	8423839	7732715	7.14859e+06	7607441	7784490	8129375	7.96766e+06	8676556	7567981	7.07601e+06	7.10214e+06	7.75493e+06	5339778	7549767	6.49583e+06	7.08717e+06	5970457	6237472	7958700	6854748	7.62919e+06	6522530	6833143	2.53545e+06	6.61679e+06	7549694	7648296	7.01396e+06	2.76836e+06	7665645	9268746	6887358	3227020	7.2782e+06	7446411
sp|O15173|PGRC2_HUMAN	O15173	PGRC2_HUMAN	PGRMC2	223	54.7	Homo sapiens OX=9606	1:Experimental evidence at protein level	Membrane-associated progesterone receptor component 2	1	0.999	11	255	222	255	14910144	15287435	18186582	17153100	14901379	12607339	13472308	13032126	12913776	12418770	19190572	15050429	16146568	15764668	11167878	8942900	9320734	11795368	12868911	14356096	17797142	15134776	15691254	12250750	9128251	13481340	12666301	18800088	16426471	19686656	14929688	15778288	17684644	16426799	14630531
sp|O15212|PFD6_HUMAN	O15212	PFD6_HUMAN	PFDN6	129	43.4	Homo sapiens OX=9606	1:Experimental evidence at protein level	Prefoldin subunit 6	1	0.999	6	2	2	2	0	0	156301	149752	227205	264964	264961	335952	0	0	196858	0	0	214625	149483	354582	228936	335471	271050	74808.9	0	0	108231	172642	368567	0	415817	203429	144705	66022.5	71845.4	93346.4	214425	85037.4	168086
sp|O15230|LAMA5_HUMAN	O15230	LAMA5_HUMAN	LAMA5	3695	34.3	Homo sapiens OX=9606	1:Experimental evidence at protein level	Laminin subunit alpha-5	1	0.999	82	718	718	718	10425452	9181189	10506566	10869353	11033998	6279085	7785843	7921986	8648698	6840702	12406615	10653828	6914620	7302213	2551735	9604318	20711762	3.18794e+06	8991748	11236850	12243388	9382126	10062354	5.38372e+06	3391013	7721529	4666005	8850035	9899596	8389490	9395264	8743365	7393499	7798811	8586532
sp|O15240|VGF_HUMAN	O15240	VGF_HUMAN	VGF	615	55.6	Homo sapiens OX=9606	1:Experimental evidence at protein level	Neurosecretory protein VGF	1	0.999	32	327	327	327	900224	644560	0	0	1.07861e+06	9248587	20595202	18601260	12855831	18499830	230012	49126.3	0	3.69499e+06	24353996	53534832	29077912	19216488	23104346	2446203	141451	343565	642547	37541968	18011112	27279828	30026242	588677	0	380400	409769	0	1.19985e+06	5621444	4750211
sp|O15247|CLIC2_HUMAN	O15247	CLIC2_HUMAN	CLIC2	247	30.4	Homo sapiens OX=9606	1:Experimental evidence at protein level	Chloride intracellular channel protein 2	1	0.999	5	2	2	24	0	0	0	0	0	119318	0	0	0	0	0	0	0	107340	211685	0	0	0	0	0	139775	0	0	0	0	106234	0	113359	0	0	0	0	0	0	0
sp|O15258|RER1_HUMAN	O15258	RER1_HUMAN	RER1	196	18.4	Homo sapiens OX=9606	1:Experimental evidence at protein level	Protein RER1	1	0.999	4	33	33	33	1.54955e+06	1593443	1.85914e+06	1744331	1.56443e+06	1286859	1.3577e+06	1.40464e+06	1199962	1563690	2105006	1848299	1891630	1.98198e+06	1.15735e+06	678573	1115781	1.31204e+06	1.59062e+06	1.22187e+06	1.37783e+06	2.2908e+06	2.7155e+06	1.65818e+06	1.24576e+06	834794	1.70263e+06	2.05049e+06	2.01501e+06	2.16292e+06	1.95773e+06	1.98883e+06	2114768	1.41508e+06	1.39863e+06
sp|O15260|SURF4_HUMAN	O15260	SURF4_HUMAN	SURF4	269	21.2	Homo sapiens OX=9606	1:Experimental evidence at protein level	Surfeit locus protein 4	1	0.999	5	78	78	78	5364980	5226951	5.52356e+06	4982776	4101674	5.58096e+06	6034944	6.97433e+06	5.21737e+06	6385751	3.80218e+06	2.91568e+06	3.80678e+06	5.08995e+06	5.33486e+06	4634302	2.97705e+06	5.61188e+06	5.86526e+06	3.25722e+06	4.1049e+06	3.7938e+06	4986907	6929748	6.74634e+06	6.45094e+06	6677200	6474481	5.08906e+06	4.86668e+06	5405063	4639051	5934783	6570746	5.12037e+06
sp|O15264|MK13_HUMAN	O15264	MK13_HUMAN	MAPK13	365	24.1	Homo sapiens OX=9606	1:Experimental evidence at protein level	Mitogen-activated protein kinase 13	1	0.999	4	20	13	20	1.14321e+06	468920	943539	877584	1.1266e+06	1193637	1.4919e+06	1.30275e+06	856527	557767	1.02262e+06	1.15488e+06	1.07264e+06	790949	1.38739e+06	1.3186e+06	1.76787e+06	1.79758e+06	1.23946e+06	868966	517877	701200	1.24205e+06	770608	881226	1.19312e+06	799038	1.24952e+06	1.11323e+06	1.29991e+06	1.08686e+06	1.26195e+06	1.06741e+06	811598	1.38844e+06
sp|O15269|SPTC1_HUMAN	O15269	SPTC1_HUMAN	SPTLC1	473	25.2	Homo sapiens OX=9606	1:Experimental evidence at protein level	Serine palmitoyltransferase 1	1	0.999	9	24	24	24	1.60285e+06	1.76815e+06	1.58325e+06	2.02636e+06	2.01388e+06	1.49185e+06	2155180	1.8522e+06	1.53707e+06	2148973	1.87285e+06	1.75054e+06	1467497	1.44134e+06	1.92907e+06	1.81596e+06	1.38477e+06	1926452	1.1346e+06	1.54427e+06	1.81872e+06	1.52727e+06	1.75123e+06	1.59381e+06	930802	2.19141e+06	2.09366e+06	1.43604e+06	1.38229e+06	1048983	1.60354e+06	2.01094e+06	1.06661e+06	1.2378e+06	1.94572e+06
sp|O15305|PMM2_HUMAN	O15305	PMM2_HUMAN	PMM2	246	35.4	Homo sapiens OX=9606	1:Experimental evidence at protein level	Phosphomannomutase 2	1	0.999	7	5	5	5	975470	1042788	1.22156e+06	1.08199e+06	550490	312905	847548	710498	806457	614548	1.15112e+06	1.02496e+06	1.79532e+06	1.1288e+06	542331	226554	235770	285296	364231	987259	1.42777e+06	1.73992e+06	1.84893e+06	501106	350169	423706	532826	719300	820974	1.45033e+06	1.34639e+06	1121849	1.4656e+06	1.37535e+06	1.18064e+06
sp|O15321|TM9S1_HUMAN	O15321	TM9S1_HUMAN	TM9SF1	606	1.3	Homo sapiens OX=9606	2:Experimental evidence at transcript level	Transmembrane 9 superfamily member 1	0.915	0.9971	1	18	18	18	363392	308856	314463	308297	323162	238589	399907	294031	318039	313492	252113	415382	480399	331234	400376	308006	325585	473360	420266	291176	435811	398620	393887	399038	444041	505510	489513	259121	263945	412900	382479	356991	354368	323159	380296
sp|O15327|INP4B_HUMAN	O15327	INP4B_HUMAN	INPP4B	924	4.7	Homo sapiens OX=9606	1:Experimental evidence at protein level	Inositol polyphosphate 4-phosphatase type II	0.9979	0.9989	2	3	3	3	0	0	0	0	0	0	0	0	0	0	0	0	0	0	668656	0	0	0	0	0	0	0	0	0	0	0	0	0	0	0	0	1.16323e+06	0	0	0
sp|O15347|HMGB3_HUMAN	O15347	HMGB3_HUMAN	HMGB3	200	50	Homo sapiens OX=9606	1:Experimental evidence at protein level	High mobility group protein B3	1	0.999	5	9	9	9	179946	114892	147792	0	142587	346434	486966	657576	642618	382493	181421	126378	105139	236189	595360	737705	848606	760104	488169	180829	112188	103528	112793	671871	708972	880030	841158	167168	125523	125696	115620	159045	121168	208024	278425
sp|O15355|PPM1G_HUMAN	O15355	PPM1G_HUMAN	PPM1G	546	22.5	Homo sapiens OX=9606	1:Experimental evidence at protein level	Protein phosphatase 1G	1	0.999	7	1	1	1	8970283	17640618	14337701	18702008	31454538	11072307	9817442	8594373	8544038	5.39921e+06	22210950	4.96212e+06	4522414	6.72329e+06	1.7765e+06	14596615	16847218	3.50982e+06	5.99308e+06	12278542	5.94317e+06	4503656	5867013	3.15502e+06	4247003	13064384	3.03453e+06	6179847	10484925	4.43134e+06	5.31456e+06	3.26304e+06	4267391	4.26826e+06	5645524
sp|O15371|EIF3D_HUMAN	O15371	EIF3D_HUMAN	EIF3D	548	50.7	Homo sapiens OX=9606	1:Experimental evidence at protein level	Eukaryotic translation initiation factor 3 subunit D	1	0.999	19	210	210	210	4.11376e+06	2528798	3.75713e+06	4.09975e+06	4918493	3901070	4318058	4.72008e+06	3430085	3.99925e+06	2881621	3.44857e+06	3.66695e+06	5.13771e+06	2853383	3.12685e+06	2.75402e+06	3453719	3.02006e+06	3129565	3.95591e+06	4398104	3837211	3.56026e+06	3.53194e+06	3424174	3552089	5166932	5279753	4410931	4456410	4831975	5.85158e+06	5688419	4.59637e+06
sp|O15372|EIF3H_HUMAN	O15372	EIF3H_HUMAN	EIF3H	352	43.2	Homo sapiens OX=9606	1:Experimental evidence at protein level	Eukaryotic translation initiation factor 3 subunit H	1	0.999	13	139	139	139	4.09199e+06	4681679	4938204	3961843	4258545	3600455	4147948	4.00965e+06	3349106	3925690	5.0075e+06	4423282	3.85559e+06	4.6765e+06	3.45455e+06	3.26255e+06	2.84476e+06	3834070	3863059	2763294	4213180	4.74592e+06	3.90775e+06	4321346	2.10326e+06	2.47379e+06	3892915	4379730	2.92818e+06	5.15503e+06	4464730	2.58123e+06	5.02412e+06	3.21329e+06	3421670
sp|O15382|BCAT2_HUMAN	O15382	BCAT2_HUMAN	BCAT2	392	57.1	Homo sapiens OX=9606	1:Experimental evidence at protein level	Branched-chain-amino-acid aminotransferase, mitochondrial	1	0.999	17	128	128	128	6963498	5481153	6.21218e+06	6637202	6.45189e+06	5.37873e+06	3.84295e+06	3706786	5.51242e+06	3.93908e+06	6352252	5145630	7.89959e+06	6702366	2427571	2.09283e+06	1.52405e+06	2.32949e+06	2.93089e+06	5.50156e+06	5.19999e+06	8211293	6.05561e+06	3739108	2105925	2.12422e+06	3.03421e+06	6.07666e+06	6689218	6589327	7028109	7284122	8869978	8755105	6164330
sp|O15400|STX7_HUMAN	O15400	STX7_HUMAN	STX7	261	22.6	Homo sapiens OX=9606	1:Experimental evidence at protein level	Syntaxin-7	1	0.999	5	1	1	1	240773	0	354766	247225	0	357720	346598	221415	217850	310014	0	259207	342797	0	257941	324359	271180	260517	283306	0	0	332898	289622	296930	322734	269552	317754	0	0	0	404411	0	320954	0	0
sp|O15438|MRP3_HUMAN	O15438	MRP3_HUMAN	ABCC3	1527	9.3	Homo sapiens OX=9606	1:Experimental evidence at protein level	ATP-binding cassette sub-family C member 3	1	0.9989	5	9	6	9	656102	164013	499114	823825	1.06383e+06	694844	566265	486909	573442	1.2608e+06	643015	522979	215146	944496	399776	381215	426579	389312	0	116165	457714	410940	890137	472531	433083	441504	436744	876283	862320	136148	749442	1205477	247692	682727	908309
sp|O15498|YKT6_HUMAN	O15498	YKT6_HUMAN	YKT6	198	32.3	Homo sapiens OX=9606	1:Experimental evidence at protein level	Synaptobrevin homolog YKT6	1	0.999	7	40	40	40	1.45775e+06	1.46776e+06	1.39546e+06	1.05243e+06	1361632	1.44143e+06	961640	932626	1.47732e+06	1.13443e+06	1.42835e+06	1.31765e+06	1404930	928537	1072558	791301	665653	1.21743e+06	1.10207e+06	1.2573e+06	1.35623e+06	1.31437e+06	1.28875e+06	1.05656e+06	1.19789e+06	1.2387e+06	1.117e+06	1.42149e+06	1.40931e+06	1.43033e+06	1.32975e+06	1.39853e+06	1.35164e+06	1332498	1.14799e+06
sp|O15511|ARPC5_HUMAN	O15511	ARPC5_HUMAN	ARPC5	151	60.3	Homo sapiens OX=9606	1:Experimental evidence at protein level	Actin-related protein 2/3 complex subunit 5	1	0.999	9	143	123	143	4345948	4.55052e+06	3320211	4571447	4569197	4.1619e+06	4305683	4339535	4.62357e+06	3.86576e+06	3.95304e+06	3763993	3.11285e+06	4160767	2993484	3.8953e+06	3.65512e+06	3.3679e+06	3796316	3.93289e+06	4544258	3.20136e+06	4382731	3627494	3459536	3.75695e+06	3.67831e+06	4.07069e+06	3.86129e+06	3.39964e+06	3492603	3.75871e+06	3342760	3.61385e+06	3623064
sp|O15533|TPSN_HUMAN	O15533	TPSN_HUMAN	TAPBP	448	12.9	Homo sapiens OX=9606	1:Experimental evidence at protein level	Tapasin	1	0.999	4	6	6	6	1.06361e+06	688384	813920	1.32594e+06	1.15807e+06	910776	1.34451e+06	1.23043e+06	1.21595e+06	1.00897e+06	786509	1.39703e+06	871660	1083044	620418	940688	1.65403e+06	1064144	959794	671817	854272	230750	234544	907094	948200	1.46779e+06	882332	643165	1.01504e+06	1.18201e+06	705906	920291	577233	593711	845071
sp|O15551|CLD3_HUMAN	O15551	CLD3_HUMAN	CLDN3	220	28.6	Homo sapiens OX=9606	1:Experimental evidence at protein level	Claudin-3	1	0.9989	3	2	2	2	1.9307e+06	458007	1.78705e+06	2.07159e+06	1.90907e+06	1250592	1.71748e+06	1387333	1.45847e+06	1.74566e+06	423207	328896	1.89869e+06	1.42085e+06	303924	0	1.05239e+06	0	0	1.29888e+06	1.72027e+06	2.40485e+06	1.81582e+06	722601	0	329309	0	1202291	1.63751e+06	1.41664e+06	2.20633e+06	2.08466e+06	1.34341e+06	1.53705e+06	590470
sp|O43143|DHX15_HUMAN	O43143	DHX15_HUMAN	DHX15	795	41.3	Homo sapiens OX=9606	1:Experimental evidence at protein level	ATP-dependent RNA helicase DHX15	1	0.999	27	195	195	195	3.85262e+06	3933744	4624128	3.96844e+06	4578456	4688918	4.36063e+06	5023221	5.43692e+06	5.14943e+06	4.11309e+06	3.01042e+06	2.84954e+06	4.03902e+06	5.8132e+06	4.95639e+06	4324300	5638241	4913797	3.85861e+06	3.72329e+06	3.76744e+06	3.56925e+06	5.2994e+06	5443043	4.9766e+06	4622691	4574372	5975581	3.64864e+06	3.70978e+06	4.4782e+06	3910776	2.63581e+06	4761271
sp|O43155|FLRT2_HUMAN	O43155	FLRT2_HUMAN	FLRT2	660	5.6	Homo sapiens OX=9606	1:Experimental evidence at protein level	Leucine-rich repeat transmembrane protein FLRT2	0.9624	0.9988	1	10	10	10	296963	285986	252968	0	287524	262332	195973	232564	254544	255663	347581	369777	220658	281933	0	0	0	0	126684	341503	449200	373784	290954	0	0	0	0	270015	0	291985	0	0	286766	291154	463402
sp|O43169|CYB5B_HUMAN	O43169	CYB5B_HUMAN	CYB5B	150	56	Homo sapiens OX=9606	1:Experimental evidence at protein level	Cytochrome b5 type B	1	0.999	3	61	61	61	6132935	6431894	7.02706e+06	5804418	6.66298e+06	5075551	4.99975e+06	5872932	5.91004e+06	4378524	6.18657e+06	6701927	6458940	6.1814e+06	1161517	4.07903e+06	4330198	3719164	4570594	5.7065e+06	5908892	6555127	6.84325e+06	4.05309e+06	3523593	4287491	1.33212e+06	4.69768e+06	5.48098e+06	1.55352e+06	6.15506e+06	7458349	5.65007e+06	6.23518e+06	6262644
sp|O43175|SERA_HUMAN	O43175	SERA_HUMAN	PHGDH	533	44.8	Homo sapiens OX=9606	1:Experimental evidence at protein level	D-3-phosphoglycerate dehydrogenase	1	0.999	19	383	383	383	23347896	20295016	27781392	28141198	22070002	16535197	7467037	8614934	16831318	13274020	26058046	22006196	26286656	26419376	1721109	536099	1130944	400732	8703285	21013956	23240896	24512526	32022510	10489801	1.32755e+06	884382	2.43688e+06	22500300	23291720	21941264	27621864	27276206	20453966	19620128	23606632
sp|O43181|NDUS4_HUMAN	O43181	NDUS4_HUMAN	NDUFS4	175	24	Homo sapiens OX=9606	1:Experimental evidence at protein level	NADH dehydrogenase [ubiquinone] iron-sulfur protein 4, mitochondrial	1	0.999	2	39	39	39	1.64735e+06	1.60539e+06	2.00363e+06	2.60786e+06	2.04508e+06	2108597	1.93356e+06	2.16067e+06	1.71286e+06	1.86744e+06	1.89686e+06	2.00226e+06	1.72842e+06	1.97665e+06	1.64187e+06	1.45373e+06	1.33295e+06	1.69064e+06	1.95779e+06	1.63067e+06	1.94562e+06	1.93788e+06	2481824	1.9857e+06	2.09145e+06	2360438	1.91502e+06	2.00297e+06	2188660	1914405	2064556	2.96073e+06	1.86645e+06	2.09149e+06	2.16401e+06
sp|O43237|DC1L2_HUMAN	O43237	DC1L2_HUMAN	DYNC1LI2	492	34.8	Homo sapiens OX=9606	1:Experimental evidence at protein level	Cytoplasmic dynein 1 light intermediate chain 2	1	0.999	13	100	100	100	2.52046e+06	2.9703e+06	1817974	2890173	3.48047e+06	2.71084e+06	3.54938e+06	3.35473e+06	1289955	3221779	2464598	2769911	3145039	2.24775e+06	2.99009e+06	2.82581e+06	2.89211e+06	3.29249e+06	2.91221e+06	2.45772e+06	3.01072e+06	3.10539e+06	1.58131e+06	3.24931e+06	3.01829e+06	3.15441e+06	2541174	1.26493e+06	2.60098e+06	3035837	2.70244e+06	2859634	3.21438e+06	3.13031e+06	2.58619e+06
sp|O43242|PSMD3_HUMAN	O43242	PSMD3_HUMAN	PSMD3	534	44	Homo sapiens OX=9606	1:Experimental evidence at protein level	26S proteasome non-ATPase regulatory subunit 3	1	0.999	23	421	421	421	2985447	3.34169e+06	2.69073e+06	3.84357e+06	3.5484e+06	3.55642e+06	3.33326e+06	3.44625e+06	3085878	4.33693e+06	3.17955e+06	2.63849e+06	2711377	3415748	3.02391e+06	3.506e+06	3253663	3.35665e+06	3974429	3.04547e+06	3.28823e+06	3.08181e+06	2.96463e+06	3272421	3367252	3.39831e+06	3128387	3470738	3.45164e+06	3.16653e+06	3.2449e+06	3.53829e+06	3520731	2.95048e+06	4.10442e+06
sp|O43252|PAPS1_HUMAN	O43252	PAPS1_HUMAN	PAPSS1	624	21.2	Homo sapiens OX=9606	1:Experimental evidence at protein level	Bifunctional 3'-phosphoadenosine 5'-phosphosulfate synthase 1	1	0.999	8	8	8	12	241857	223071	400578	352102	471766	405248	509685	535490	473505	585074	0	0	332394	522042	532701	598276	453826	492373	451255	325433	271546	308484	242905	618875	501079	551488	576551	0	396451	403321	364912	351742	510192	495097	441549
sp|O43264|ZW10_HUMAN	O43264	ZW10_HUMAN	ZW10	779	8.3	Homo sapiens OX=9606	1:Experimental evidence at protein level	Centromere/kinetochore protein zw10 homolog	0.9923	0.9987	1	6	6	6	0	0	0	0	0	0	0	0	0	0	412409	0	0	0	0	0	0	0	0	0	0	0	0	0	426081	0	0	0	0	0	0	0	0	0	378683
sp|O43291|SPIT2_HUMAN	O43291	SPIT2_HUMAN	SPINT2	252	25.8	Homo sapiens OX=9606	1:Experimental evidence at protein level	Kunitz-type protease inhibitor 2	1	0.999	3	1	1	1	244072	0	134378	0	144019	350447	559946	610826	457169	453267	155215	262666	200889	229510	550008	742117	614897	616509	467878	200082	328676	126056	111303	626801	660413	806613	726838	0	0	222898	185330	169604	204348	294859	288492
sp|O43294|TGFI1_HUMAN	O43294	TGFI1_HUMAN	TGFB1I1	461	6.7	Homo sapiens OX=9606	1:Experimental evidence at protein level	Transforming growth factor beta-1-induced transcript 1 protein	0.999	0.9986	2	5	5	5	359612	216649	230287	260729	530343	153042	245416	609031	432134	0	230520	134497	153357	167261	0	881153	1.5165e+06	156527	352786	296126	78057.1	106599	0	0	151746	642942	247881	296472	336162	224716	204628	133530	0	135031	109349
sp|O43314|VIP2_HUMAN	O43314	VIP2_HUMAN	PPIP5K2	1243	14	Homo sapiens OX=9606	1:Experimental evidence at protein level	Inositol hexakisphosphate and diphosphoinositol-pentakisphosphate kinase 2	1	0.9913	3	5	0	5	93221.7	0	113281	97183	0	117130	108829	100675	86497	132471	150279	84188.1	0	78479.2	97259.4	0	133748	0	126340	117133	117019	122782	127413	126132	101017	0	100176	149639	99070.4	116746	121077	106020	0	145225	116479
sp|O43324|MCA3_HUMAN	O43324	MCA3_HUMAN	EEF1E1	174	54	Homo sapiens OX=9606	1:Experimental evidence at protein level	Eukaryotic translation elongation factor 1 epsilon-1	1	0.999	8	72	72	72	3.04224e+06	2.90722e+06	4.61696e+06	4.26536e+06	1.5373e+06	3.4387e+06	3171547	3.86417e+06	2.86507e+06	2052865	3620462	3.23398e+06	2784984	2.42891e+06	3.549e+06	2.20872e+06	2726927	1.31174e+06	3357194	5572201	4080599	3881849	1.19595e+06	3.43228e+06	2.5744e+06	2873426	3.07609e+06	5289631	3448220	5332182	5.64093e+06	3.52431e+06	6370515	5.3784e+06	1156272
sp|O43390|HNRPR_HUMAN	O43390	HNRPR_HUMAN	HNRNPR	633	49.6	Homo sapiens OX=9606	1:Experimental evidence at protein level	Heterogeneous nuclear ribonucleoprotein R	1	0.999	26	305	305	484	6402374	7803639	8903854	10423095	8.19326e+06	8.2815e+06	10962359	12023628	9343010	9503992	6785514	6.66326e+06	9627508	9364942	12535061	10682073	8047438	10891467	11600424	9912533	7817743	6041077	5.93105e+06	11449780	13742766	12640095	9606436	3.64956e+06	10336557	9315344	9614329	10233309	8237290	8078254	7374623
sp|O43396|TXNL1_HUMAN	O43396	TXNL1_HUMAN	TXNL1	289	45.3	Homo sapiens OX=9606	1:Experimental evidence at protein level	Thioredoxin-like protein 1	1	0.999	11	1	1	1	297243	0	280848	288263	368507	397730	367141	339705	350810	385278	340064	359488	0	358386	381674	366277	363018	352772	345496	365703	150017	458323	485362	405955	367199	363359	367393	428269	369109	0	348602	387247	386834	395066	534084
sp|O43399|TPD54_HUMAN	O43399	TPD54_HUMAN	TPD52L2	206	59.2	Homo sapiens OX=9606	1:Experimental evidence at protein level	Tumor protein D54	1	0.999	11	101	101	101	16404839	15721185	1.60648e+06	1.77849e+06	1.76037e+06	10865201	1.76652e+06	1.95252e+06	1.93307e+06	1.88352e+06	19342242	24132086	21486962	20046604	16589634	19252500	18837352	24390892	26863568	19021474	23300928	20340316	25030502	13718761	22016798	26626732	25705614	1.21988e+06	1293611	16408308	19574418	13359139	10444186	11236702	11531914
sp|O43402|EMC8_HUMAN	O43402	EMC8_HUMAN	EMC8	210	27.6	Homo sapiens OX=9606	1:Experimental evidence at protein level	ER membrane protein complex subunit 8	1	0.999	5	51	51	51	1.37605e+06	1.71586e+06	1.41049e+06	1.5786e+06	733423	1.35549e+06	1.24379e+06	463024	1.02979e+06	1.32944e+06	1.39168e+06	471022	1.74225e+06	1.93847e+06	404320	1.00125e+06	881419	1.11449e+06	534734	1.6281e+06	1727541	2.12486e+06	1.91989e+06	534516	1.06727e+06	1.15633e+06	1.27923e+06	1894476	1.64715e+06	2.04924e+06	1814157	2.01544e+06	1.95457e+06	1.86666e+06	1.67989e+06
sp|O43447|PPIH_HUMAN	O43447	PPIH_HUMAN	PPIH	177	31.1	Homo sapiens OX=9606	1:Experimental evidence at protein level	Peptidyl-prolyl cis-trans isomerase H	1	0.9953	6	0	0	33	0	0	0	0	200209	0	0	0	141443	0	0	0	0	0	179134	233326	0	0	0	0	0	0	0	0	0	0	0	0	0	0	249941	0	0	0	0
sp|O43488|ARK72_HUMAN	O43488	ARK72_HUMAN	AKR7A2	359	40.1	Homo sapiens OX=9606	1:Experimental evidence at protein level	Aflatoxin B1 aldehyde reductase member 2	1	0.999	10	4	3	12	964162	850944	1184256	952992	520572	986461	1.70771e+06	1167002	1.06201e+06	1.03752e+06	1.13457e+06	763406	1.50762e+06	1390804	1613318	1.73965e+06	1.55961e+06	1.48376e+06	1.8575e+06	1.25708e+06	757569	1351941	1.42605e+06	1.63286e+06	1.54012e+06	1.45253e+06	1860148	1.07809e+06	1.34687e+06	1.21986e+06	1.40659e+06	1.22417e+06	1.34132e+06	1.45421e+06	890806
sp|O43491|E41L2_HUMAN	O43491	E41L2_HUMAN	EPB41L2	1005	22.1	Homo sapiens OX=9606	1:Experimental evidence at protein level	Band 4.1-like protein 2	1	0.999	15	8	8	10	1.19741e+06	1.22068e+06	1.19754e+06	1.42823e+06	1.51563e+06	1.11866e+06	816444	890386	1.18471e+06	501350	915680	1.29012e+06	284737	442819	0	1.17748e+06	1.61324e+06	311216	759066	363761	1265662	545795	519336	159261	153636	319813	148711	310340	811170	899464	1.31523e+06	559968	290734	940772	886174
sp|O43493|TGON2_HUMAN	O43493	TGON2_HUMAN	TGOLN2	437	22	Homo sapiens OX=9606	1:Experimental evidence at protein level	Trans-Golgi network integral membrane protein 2	1	0.999	7	39	39	39	673137	406771	515482	442816	663400	951885	1.02026e+06	945249	1.02854e+06	823872	342609	394717	696306	468715	1.34041e+06	1.14517e+06	771086	1091104	0	833821	544012	491763	0	540128	571801	1.86892e+06	1.53464e+06	614565	0	605569	628693	562226	664983	494976	644609
sp|O43581|SYT7_HUMAN	O43581	SYT7_HUMAN	SYT7	403	28.3	Homo sapiens OX=9606	1:Experimental evidence at protein level	Synaptotagmin-7	1	0.999	6	10	10	10	0	0	0	0	0	283775	1.7102e+06	779796	797802	933861	0	0	0	0	2.6201e+06	2.09437e+06	1.94178e+06	1.95184e+06	1.43292e+06	207815	0	0	0	1698066	3048546	2.19426e+06	3.29599e+06	0	0	0	0	0	75406.4	302274	91137.9
sp|O43583|DENR_HUMAN	O43583	DENR_HUMAN	DENR	198	37.4	Homo sapiens OX=9606	1:Experimental evidence at protein level	Density-regulated protein	1	0.999	5	80	80	80	1.75063e+06	1.89313e+06	2.22402e+06	1.74226e+06	2.01934e+06	2034619	1.51531e+06	1.4341e+06	1.88771e+06	1.69837e+06	2038868	1.94362e+06	2.07431e+06	1.79387e+06	1.63179e+06	1.27062e+06	1.62967e+06	1571330	1.92175e+06	1.81649e+06	1.81165e+06	2.14581e+06	2386887	2574100	2.16439e+06	1.47352e+06	2.08442e+06	2.20234e+06	2.18924e+06	1.67062e+06	1.84092e+06	1.91011e+06	2.32238e+06	2.01576e+06	1.84917e+06
sp|O43598|DNPH1_HUMAN	O43598	DNPH1_HUMAN	DNPH1	174	31	Homo sapiens OX=9606	1:Experimental evidence at protein level	2'-deoxynucleoside 5'-phosphate N-hydrolase 1	1	0.999	3	32	32	32	1.04866e+06	898151	1.04224e+06	926559	1.00023e+06	1.07115e+06	1.12785e+06	1.01998e+06	885723	852948	1.20332e+06	1.16732e+06	1.28391e+06	1.04414e+06	610377	922097	954425	842806	605284	918314	1.21463e+06	1.2068e+06	1143100	1.02154e+06	870666	1.04241e+06	655543	933226	928663	1.17025e+06	1.06313e+06	915040	1.06486e+06	996940	908316
sp|O43615|TIM44_HUMAN	O43615	TIM44_HUMAN	TIMM44	452	29	Homo sapiens OX=9606	1:Experimental evidence at protein level	Mitochondrial import inner membrane translocase subunit TIM44	1	0.9989	9	9	9	9	493741	398767	230195	517993	547136	502160	770322	554453	604618	399392	471931	511132	273660	497196	720403	658703	349978	705597	724385	456152	373277	478575	283863	700961	816083	757455	762196	434875	459123	507897	484404	483799	460369	546872	513448
sp|O43617|TPPC3_HUMAN	O43617	TPPC3_HUMAN	TRAPPC3	180	26.1	Homo sapiens OX=9606	1:Experimental evidence at protein level	Trafficking protein particle complex subunit 3	1	0.9987	4	7	7	7	845684	692639	597151	1.00234e+06	1.03711e+06	1.16116e+06	1.2868e+06	870263	795876	1.04752e+06	854212	634644	475540	1.30911e+06	1.35602e+06	1.0406e+06	1.26109e+06	1.40462e+06	1.04439e+06	593890	1.03642e+06	621820	728493	1.35892e+06	1.0699e+06	1.18805e+06	972418	1.49029e+06	214497	962498	983622	796637	619247	1070998	1.21972e+06
sp|O43633|CHM2A_HUMAN	O43633	CHM2A_HUMAN	CHMP2A	222	29.3	Homo sapiens OX=9606	1:Experimental evidence at protein level	Charged multivesicular body protein 2a	1	0.9988	6	25	25	25	169277	739202	749709	811103	767633	149440	1.12937e+06	774331	803580	1012103	757058	144761	685312	887393	0	1.0481e+06	905272	159768	0	1.28921e+06	1.04402e+06	1.01313e+06	834811	1.29281e+06	109901	1.35248e+06	1.30111e+06	894649	1.09389e+06	1.04791e+06	129897	1596876	1.10025e+06	1.42368e+06	1.16582e+06
sp|O43670|ZN207_HUMAN	O43670	ZN207_HUMAN	ZNF207	478	7.9	Homo sapiens OX=9606	1:Experimental evidence at protein level	BUB3-interacting and GLEBS motif-containing protein ZNF207	1	0.999	3	71	71	71	1.44302e+06	1.5863e+06	1.76965e+06	1.47539e+06	1.93913e+06	1.52223e+06	1.43862e+06	1.33889e+06	1736507	1.54232e+06	1.61283e+06	1.63881e+06	1284759	1.27925e+06	1.89046e+06	1.46926e+06	1.42146e+06	1641459	1.55021e+06	1.7876e+06	1.59925e+06	1.57048e+06	1.46615e+06	1693212	1.79955e+06	1.48692e+06	1.59981e+06	1.18699e+06	1587520	1.6185e+06	1.39246e+06	1.47913e+06	1.616e+06	1.56957e+06	1523524
sp|O43674|NDUB5_HUMAN	O43674	NDUB5_HUMAN	NDUFB5	189	18.5	Homo sapiens OX=9606	1:Experimental evidence at protein level	NADH dehydrogenase [ubiquinone] 1 beta subcomplex subunit 5, mitochondrial	1	0.9989	3	39	39	39	2171265	1.8432e+06	1.91993e+06	2.15164e+06	1.71628e+06	2.384e+06	2.12806e+06	2.3622e+06	2.49571e+06	2.38153e+06	1665908	1.82242e+06	1.7529e+06	1.97e+06	1.57029e+06	1.72019e+06	1.39548e+06	1.52429e+06	2.00807e+06	1596572	1525385	1537694	1849999	2.02994e+06	1.66481e+06	1.72433e+06	1.85294e+06	1.81192e+06	2.14256e+06	1610155	2178584	2.38928e+06	1.99514e+06	2.08822e+06	2.05669e+06
sp|O43676|NDUB3_HUMAN	O43676	NDUB3_HUMAN	NDUFB3	98	28.6	Homo sapiens OX=9606	1:Experimental evidence at protein level	NADH dehydrogenase [ubiquinone] 1 beta subcomplex subunit 3	1	0.9989	3	16	16	16	726277	909194	892334	968310	670535	917770	1.56088e+06	911304	1.02024e+06	851515	1.06365e+06	656087	898325	460144	897996	652595	708202	596054	1.22233e+06	966274	1.00065e+06	999317	1.22036e+06	1.17468e+06	1.00092e+06	885312	1.07629e+06	863767	921006	828600	1.03211e+06	1089551	999499	1.0086e+06	994415
sp|O43678|NDUA2_HUMAN	O43678	NDUA2_HUMAN	NDUFA2	99	49.5	Homo sapiens OX=9606	1:Experimental evidence at protein level	NADH dehydrogenase [ubiquinone] 1 alpha subcomplex subunit 2	1	0.999	5	78	78	78	2.60112e+06	3002404	2.78765e+06	3130675	2.54731e+06	1880673	4.1374e+06	2.84988e+06	2.34028e+06	3270547	2703189	3.53445e+06	2.81409e+06	2.64508e+06	2.77023e+06	2073131	2.94893e+06	2253656	3.34305e+06	2.94892e+06	3.11144e+06	3.58316e+06	3.31401e+06	3338834	3.02265e+06	3.32429e+06	3.01758e+06	2894201	3031927	3.11857e+06	3377193	3586338	2.75391e+06	3069247	3.74849e+06
sp|O43681|GET3_HUMAN	O43681	GET3_HUMAN	GET3	348	30.5	Homo sapiens OX=9606	1:Experimental evidence at protein level	ATPase GET3	1	0.999	10	57	57	57	1.79179e+06	2.04029e+06	1.85543e+06	1.89038e+06	2.13502e+06	2.27171e+06	3250995	3265477	2.73463e+06	2.84152e+06	2.1305e+06	2.30717e+06	1.76989e+06	2.08635e+06	3171630	3.33018e+06	2.99108e+06	3366133	2887846	2.35864e+06	2.32749e+06	1.98163e+06	2.35172e+06	3.22413e+06	3.64098e+06	3.9316e+06	3.64165e+06	2.10488e+06	1.89338e+06	1995355	2007994	2.06478e+06	2240405	1.29463e+06	2.43839e+06
sp|O43684|BUB3_HUMAN	O43684	BUB3_HUMAN	BUB3	328	33.8	Homo sapiens OX=9606	1:Experimental evidence at protein level	Mitotic checkpoint protein BUB3	1	0.999	10	92	92	92	2.00842e+06	2.01469e+06	2.11494e+06	2.139e+06	2.38327e+06	2.41559e+06	2.30462e+06	2.3672e+06	2.67078e+06	2.58007e+06	1.94855e+06	1.79286e+06	1.91843e+06	2.36528e+06	2.74608e+06	2598295	2148702	2.203e+06	2.91229e+06	1.32335e+06	1.88179e+06	1.16914e+06	1976305	3.22421e+06	2742095	2576243	2.81277e+06	2263660	2820181	1.39134e+06	2.11169e+06	2.40889e+06	2.86867e+06	1.14744e+06	3.20104e+06
sp|O43687|AKA7A_HUMAN	O43687	AKA7A_HUMAN	AKAP7	104	23.1	Homo sapiens OX=9606	1:Experimental evidence at protein level	A-kinase anchor protein 7 isoforms alpha and beta	0.984	0.9973	2	3	0	3	0	0	347938	272000	0	0	0	0	0	0	295319	228306	279436	339995	0	0	0	0	214793	174400	288845	240625	382275	0	0	0	0	213901	337823	187923	288640	558320	0	199751	564654
sp|O43707|ACTN4_HUMAN	O43707	ACTN4_HUMAN	ACTN4	911	72.9	Homo sapiens OX=9606	1:Experimental evidence at protein level	Alpha-actinin-4	1	0.999	57	1641	1155	1641	31473016	31542174	31838980	38062756	38820776	32432978	37303908	34946280	27549658	35903948	30685884	35078824	26950966	28338742	18543404	25957592	33557324	18952890	29839744	36121160	38591196	25391768	31843674	26709088	19710600	24916714	22411188	31920524	38058024	32061156	33043596	53453176	21230310	29727648	42416960
sp|O43719|HTSF1_HUMAN	O43719	HTSF1_HUMAN	HTATSF1	755	22	Homo sapiens OX=9606	1:Experimental evidence at protein level	HIV Tat-specific factor 1	1	0.999	7	14	14	14	302594	660859	790971	346552	990340	1.18453e+06	1.461e+06	1.42229e+06	1037018	978145	569184	289047	415776	743851	1087133	1.45558e+06	1.28502e+06	1179846	1.0117e+06	688489	424868	233472	544081	1.13537e+06	975599	1.20624e+06	1.04981e+06	537356	310682	386726	483398	711474	440734	526990	792918
sp|O43747|AP1G1_HUMAN	O43747	AP1G1_HUMAN	AP1G1	822	24.3	Homo sapiens OX=9606	1:Experimental evidence at protein level	AP-1 complex subunit gamma-1	1	0.999	19	214	214	214	2.49494e+06	2524607	2.64001e+06	2.54719e+06	2.14211e+06	2.45293e+06	2.99938e+06	2.8532e+06	2632253	2.92449e+06	2.38198e+06	2681840	2879905	2695779	2782015	2.82207e+06	1.95435e+06	3.15687e+06	3.28251e+06	2.61954e+06	3.17295e+06	2.76819e+06	3315959	3.59776e+06	3.26511e+06	3.34225e+06	3.52724e+06	2.79623e+06	2.63812e+06	2.93767e+06	2888945	2418994	2.40457e+06	1.90996e+06	2.61842e+06
sp|O43760|SNG2_HUMAN	O43760	SNG2_HUMAN	SYNGR2	224	20.5	Homo sapiens OX=9606	1:Experimental evidence at protein level	Synaptogyrin-2	1	0.9989	4	85	85	85	4.13195e+06	3.44012e+06	3.1664e+06	3.72203e+06	2.79233e+06	2449772	2687389	3.02128e+06	2970317	2.98161e+06	3.08743e+06	3.60166e+06	4522428	3.81274e+06	1.8287e+06	1756437	1.94818e+06	1.76286e+06	2.81562e+06	3.04076e+06	3780969	3269749	4.00732e+06	2.55376e+06	1867710	1.72324e+06	2.15229e+06	3315030	3.41992e+06	3.68511e+06	3.22055e+06	3589458	3.1781e+06	3.2034e+06	3.5969e+06
sp|O43772|MCAT_HUMAN	O43772	MCAT_HUMAN	SLC25A20	301	38.9	Homo sapiens OX=9606	1:Experimental evidence at protein level	Mitochondrial carnitine/acylcarnitine carrier protein	1	0.9989	10	46	46	46	2769801	2390522	2483273	2.66755e+06	2.37596e+06	2032209	2.01848e+06	2.37558e+06	2.80387e+06	2.18311e+06	2746708	2.58284e+06	3332068	3395033	1.70865e+06	1.77294e+06	1.84697e+06	1.71303e+06	2.19132e+06	2.99099e+06	2.53471e+06	3.14042e+06	3.14511e+06	2.3572e+06	1.75552e+06	2.07261e+06	2177507	2.71335e+06	2535880	1.69011e+06	2.70659e+06	2.4336e+06	2.86407e+06	2.88656e+06	2.67498e+06
sp|O43776|SYNC_HUMAN	O43776	SYNC_HUMAN	NARS1	548	42	Homo sapiens OX=9606	1:Experimental evidence at protein level	Asparagine--tRNA ligase, cytoplasmic	1	0.999	22	161	161	161	3378628	3.83456e+06	3.0884e+06	3172781	3.85159e+06	3978226	4160295	3584767	3.19186e+06	3782404	5205527	4.42119e+06	4399646	4.07044e+06	3175861	2.83902e+06	2.73383e+06	3.32159e+06	3.43216e+06	3.89877e+06	4978721	4.39025e+06	4.39634e+06	4430136	3523097	3.79687e+06	3.58416e+06	4591426	4373290	4.9261e+06	4779127	5.03132e+06	4.85445e+06	5164492	4.49964e+06
sp|O43795|MYO1B_HUMAN	O43795	MYO1B_HUMAN	MYO1B	1136	36.2	Homo sapiens OX=9606	1:Experimental evidence at protein level	Unconventional myosin-Ib	1	0.999	37	340	313	340	4.15145e+06	3711045	3.88647e+06	3.85336e+06	3423799	3.96836e+06	4.80143e+06	3.55581e+06	3.44477e+06	5987545	3.46742e+06	3.58324e+06	2912109	2.663e+06	3.77617e+06	4901258	3.44689e+06	4501978	4.62331e+06	3.42155e+06	4966849	2.87369e+06	2.92002e+06	4349009	3722724	4141253	4800456	2.81349e+06	3.74119e+06	4.06082e+06	3.68803e+06	3348737	2.661e+06	3.61658e+06	2.72317e+06
sp|O43809|CPSF5_HUMAN	O43809	CPSF5_HUMAN	NUDT21	227	39.2	Homo sapiens OX=9606	1:Experimental evidence at protein level	Cleavage and polyadenylation specificity factor subunit 5	1	0.999	8	28	28	28	500033	849380	931002	819669	1.11846e+06	749324	489200	417816	428342	403036	649597	541903	583944	1.05496e+06	898099	932164	905405	916766	808268	605324	801249	1.09551e+06	1.13409e+06	585340	820406	463602	426443	1.26089e+06	1.07191e+06	1.02823e+06	989754	694566	1.19358e+06	1.23644e+06	1.18722e+06
sp|O43813|LANC1_HUMAN	O43813	LANC1_HUMAN	LANCL1	399	28.6	Homo sapiens OX=9606	1:Experimental evidence at protein level	Glutathione S-transferase LANCL1	1	0.999	11	69	69	69	2.73041e+06	2.73585e+06	3.00265e+06	3.12625e+06	2839254	2.51361e+06	2.2018e+06	1.33065e+06	2.49741e+06	2.31397e+06	2.55014e+06	2569666	2890840	2.88684e+06	1.53899e+06	1.69163e+06	1.1754e+06	1.46856e+06	2.42672e+06	2987924	2.26673e+06	2.84486e+06	2657757	2.05371e+06	1.48111e+06	1.36803e+06	1.56854e+06	3.26712e+06	3.11692e+06	2785407	3073377	3.19078e+06	2914562	3.41535e+06	3.15732e+06
sp|O43826|G6PT1_HUMAN	O43826	G6PT1_HUMAN	SLC37A4	429	13.3	Homo sapiens OX=9606	1:Experimental evidence at protein level	Glucose-6-phosphate exchanger SLC37A4	1	0.999	4	40	40	40	1.35892e+06	1.54562e+06	1.6343e+06	1.36191e+06	1.54666e+06	2.0366e+06	2.53268e+06	2.56004e+06	2284880	4.00879e+06	1.63534e+06	634876	1.22429e+06	1.65614e+06	3206632	2.2337e+06	2.59585e+06	2.30364e+06	3550157	2.03205e+06	1.10317e+06	1.21633e+06	2.02357e+06	3.64438e+06	3480980	3835390	3.47019e+06	2.11068e+06	1958891	1.37625e+06	1332618	1.77957e+06	1.24813e+06	1.95164e+06	2.59863e+06
sp|O43837|IDH3B_HUMAN	O43837	IDH3B_HUMAN	IDH3B	385	28.3	Homo sapiens OX=9606	1:Experimental evidence at protein level	Isocitrate dehydrogenase [NAD] subunit beta, mitochondrial	1	0.999	8	49	49	49	791961	1.83385e+06	1545362	1.69783e+06	1.61041e+06	1.67973e+06	2.0856e+06	2075066	2197006	1.09809e+06	750324	1.2516e+06	664566	338202	2437930	2386464	2.1182e+06	2659401	1156408	695893	1.61653e+06	772448	841796	2508709	2.93984e+06	2727278	1.59922e+06	812070	867720	703606	1.86036e+06	1709362	700302	1.88983e+06	1.7591e+06
sp|O43847|NRDC_HUMAN	O43847	NRDC_HUMAN	NRDC	1151	7.5	Homo sapiens OX=9606	1:Experimental evidence at protein level	Nardilysin	1	0.999	7	10	10	10	285010	246570	257731	279726	257688	258438	312849	595627	517654	493786	253580	160173	89256.7	124521	686667	686463	602008	886650	689350	212541	182386	279382	268743	565105	676758	794330	634495	269271	0	248626	192520	271566	157281	331675	151158
sp|O43852|CALU_HUMAN	O43852	CALU_HUMAN	CALU	315	57.1	Homo sapiens OX=9606	1:Experimental evidence at protein level	Calumenin	1	0.999	14	35	35	35	2.10217e+06	2.5155e+06	2.06983e+06	2.37914e+06	2.0431e+06	922508	1517772	1.41539e+06	1.23019e+06	1.14214e+06	1849063	1.83475e+06	2.22998e+06	1.60365e+06	1113588	1.15845e+06	1.48939e+06	799330	1.22762e+06	2.1421e+06	1.84306e+06	2.08941e+06	1.60662e+06	996428	1.11577e+06	1.36375e+06	997082	1931063	1478901	2.0756e+06	1.94304e+06	1.62668e+06	1.83117e+06	1.5352e+06	1571303
sp|O43865|SAHH2_HUMAN	O43865	SAHH2_HUMAN	AHCYL1	530	51.9	Homo sapiens OX=9606	1:Experimental evidence at protein level	S-adenosylhomocysteine hydrolase-like protein 1	1	0.999	23	344	193	344	8375280	8405436	10165117	5715122	5.98096e+06	5557202	8908379	7227624	5.1849e+06	14168042	10717410	4.5425e+06	4286037	9028277	4.45395e+06	4837432	4.133e+06	5923476	11118782	8760093	4.65022e+06	5411731	7258579	5497751	9764200	36164516	8852893	7547782	9911638	8693202	9582123	7376721	7553634	5604758	9947486
sp|O43920|NDUS5_HUMAN	O43920	NDUS5_HUMAN	NDUFS5	106	40.6	Homo sapiens OX=9606	1:Experimental evidence at protein level	NADH dehydrogenase [ubiquinone] iron-sulfur protein 5	1	0.999	4	3	3	3	563356	547171	576194	583988	562872	516943	799892	630475	640432	579129	791962	605516	693300	629652	615993	551858	606432	715764	682165	820187	673928	713230	588416	673043	685184	555656	703885	515647	502332	334042	552077	573702	625634	578504	606711
sp|O60216|RAD21_HUMAN	O60216	RAD21_HUMAN	RAD21	631	25.4	Homo sapiens OX=9606	1:Experimental evidence at protein level	Double-strand-break repair protein rad21 homolog	1	0.999	14	51	43	51	1.19108e+06	1.26447e+06	1561944	1.54958e+06	1099321	1.71224e+06	1.68161e+06	1.73023e+06	1.87931e+06	1.64591e+06	721145	1.12427e+06	624620	832845	2.09238e+06	1.35925e+06	1.80021e+06	1.91197e+06	1619267	1.55393e+06	1.00629e+06	1.16804e+06	837594	1.86069e+06	1.84324e+06	1.14697e+06	1716203	1.40578e+06	1.55198e+06	1.33898e+06	1.25298e+06	1636977	986228	1.38811e+06	1.57734e+06
sp|O60256|KPRB_HUMAN	O60256	KPRB_HUMAN	PRPSAP2	369	51.8	Homo sapiens OX=9606	1:Experimental evidence at protein level	Phosphoribosyl pyrophosphate synthase-associated protein 2	1	0.999	10	40	26	40	536636	741318	819253	992304	707794	1.73574e+06	1.92513e+06	1.78655e+06	1.63983e+06	1506187	674315	771000	733320	827494	2229823	2.40532e+06	1815940	2292493	1.9677e+06	892100	704318	781800	992449	2306302	2.76883e+06	2254279	2.37428e+06	1.07674e+06	852794	671359	815809	1.09015e+06	1.22808e+06	1116739	1.13656e+06
sp|O60264|SMCA5_HUMAN	O60264	SMCA5_HUMAN	SMARCA5	1052	24.7	Homo sapiens OX=9606	1:Experimental evidence at protein level	SWI/SNF-related matrix-associated actin-dependent regulator of chromatin subfamily A member 5	1	0.999	13	3	0	3	363903	749673	765157	365072	811993	739072	826579	880478	788360	697642	757828	842191	492881	781373	951315	986976	1.07062e+06	998079	0	763590	230968	499290	534212	960784	634858	1.05307e+06	953147	270384	403884	818877	353975	770356	617280	691321	463366
sp|O60271|JIP4_HUMAN	O60271	JIP4_HUMAN	SPAG9	1321	21.3	Homo sapiens OX=9606	1:Experimental evidence at protein level	C-Jun-amino-terminal kinase-interacting protein 4	1	0.999	17	1	1	4	1.16001e+06	744830	939218	1100304	1.01434e+06	950687	654043	824095	776379	503527	1.15373e+06	1042429	1.20621e+06	1.12783e+06	611730	597546	677633	916739	0	1.11594e+06	703661	2034168	891202	0	0	205642	0	823664	1.2599e+06	654814	1.07501e+06	1.20718e+06	841579	1.06785e+06	1.52604e+06
sp|O60282|KIF5C_HUMAN	O60282	KIF5C_HUMAN	KIF5C	957	30.1	Homo sapiens OX=9606	1:Experimental evidence at protein level	Kinesin heavy chain isoform 5C	1	0.999	23	54	54	156	0	0	0	0	11746501	893462	1.56612e+06	1.49319e+06	1.15811e+06	1082794	0	0	0	0	2.3272e+06	1.98527e+06	1.90453e+06	2.28668e+06	1.97832e+06	76255.6	16709478	0	16221697	1.57993e+06	2.54924e+06	2.12487e+06	2551615	59981.4	0	0	0	0	0	67372.1	118428
sp|O60292|SI1L3_HUMAN	O60292	SI1L3_HUMAN	SIPA1L3	1781	7.7	Homo sapiens OX=9606	1:Experimental evidence at protein level	Signal-induced proliferation-associated 1-like protein 3	1	0.999	4	4	4	4	0	0	0	589570	0	563110	443152	483147	0	611046	0	582342	762804	674268	455527	443213	475901	445919	0	0	650403	643564	665082	680578	532049	545922	637041	627790	0	589168	867339	817428	572516	570231	940135
sp|O60313|OPA1_HUMAN	O60313	OPA1_HUMAN	OPA1	960	27.9	Homo sapiens OX=9606	1:Experimental evidence at protein level	Dynamin-like 120 kDa protein, mitochondrial	1	0.999	22	60	60	60	1013118	762405	1.04443e+06	1.02515e+06	1.0283e+06	1.41566e+06	1.61327e+06	1.72001e+06	1.50994e+06	1782611	985180	841189	1.07994e+06	1.2705e+06	2.16159e+06	1.95327e+06	1654513	2.13007e+06	1.97442e+06	1.37781e+06	1.05711e+06	1.26029e+06	1.31676e+06	1.76842e+06	2.20815e+06	2.35359e+06	2.33584e+06	1.13601e+06	1.28946e+06	803980	1.15392e+06	1171041	950288	1.19234e+06	1141329
sp|O60343|TBCD4_HUMAN	O60343	TBCD4_HUMAN	TBC1D4	1298	9.8	Homo sapiens OX=9606	1:Experimental evidence at protein level	TBC1 domain family member 4	1	0.999	2	2	2	2	0	0	0	0	0	0	0	0	0	0	0	0	0	0	0	0	103493	0	0	0	0	0	0	0	0	0	0	0	0	0	0	0	0	0	0
sp|O60437|PEPL_HUMAN	O60437	PEPL_HUMAN	PPL	1756	26.1	Homo sapiens OX=9606	1:Experimental evidence at protein level	Periplakin	1	0.999	33	21	21	24	732642	757794	986620	1.62279e+06	1.66554e+06	1.2554e+06	1.19234e+06	987614	897966	1.35333e+06	746758	1058008	812882	1.08606e+06	1.17801e+06	1.16874e+06	765230	1.13833e+06	1.14891e+06	1.09248e+06	884868	635743	958195	1.34769e+06	1.19628e+06	1309786	1.18947e+06	1.00901e+06	1.05897e+06	876148	1.10087e+06	1.70404e+06	367162	935477	1.71147e+06
sp|O60476|MA1A2_HUMAN	O60476	MA1A2_HUMAN	MAN1A2	641	14	Homo sapiens OX=9606	1:Experimental evidence at protein level	Mannosyl-oligosaccharide 1,2-alpha-mannosidase IB	1	0.999	6	18	18	18	771644	0	0	0	0	0	0	0	527831	0	0	0	0	0	0	0	0	0	0	616410	0	0	1.00022e+06	0	0	0	0	753640	0	0	0	0	0	0	684268
sp|O60493|SNX3_HUMAN	O60493	SNX3_HUMAN	SNX3	162	53.1	Homo sapiens OX=9606	1:Experimental evidence at protein level	Sorting nexin-3	1	0.999	10	50	48	50	2.52699e+06	2.85281e+06	2.77966e+06	2500043	2681497	3.27401e+06	3.98758e+06	3.99971e+06	3.89187e+06	3.68418e+06	2.29739e+06	3.29109e+06	2.17779e+06	2.41392e+06	3339229	3399017	3.94002e+06	3.26605e+06	4.1732e+06	2.93014e+06	2573288	2.23181e+06	2.47524e+06	3.0833e+06	3.91114e+06	3.27772e+06	3397208	2.48603e+06	1128819	2.91013e+06	2480294	2.4136e+06	2.67675e+06	2.34114e+06	3.15894e+06
sp|O60504|VINEX_HUMAN	O60504	VINEX_HUMAN	SORBS3	671	12.8	Homo sapiens OX=9606	1:Experimental evidence at protein level	Vinexin	1	0.9986	4	3	3	3	160171	484326	417382	136662	797471	219457	191404	243208	582721	272707	126195	391925	302205	133294	517226	844660	1.22902e+06	461058	436769	672506	357429	73127.3	0	473168	342934	854709	733818	431429	163441	88579.6	414152	111884	0	407428	442082
sp|O60506|HNRPQ_HUMAN	O60506	HNRPQ_HUMAN	SYNCRIP	623	40	Homo sapiens OX=9606	1:Experimental evidence at protein level	Heterogeneous nuclear ribonucleoprotein Q	1	0.999	21	504	325	504	15378466	14248657	16464274	15282443	16552101	14974698	14452966	12832636	12028063	16145247	19537104	15709700	8543102	16017747	13840319	11551158	6388728	13505530	17166886	14005882	17164352	17310750	14992343	15120048	13372471	14444411	10789260	12506756	20596994	18043944	15596989	22412930	16412886	16581996	16090830
sp|O60508|PRP17_HUMAN	O60508	PRP17_HUMAN	CDC40	579	9.8	Homo sapiens OX=9606	1:Experimental evidence at protein level	Pre-mRNA-processing factor 17	0.9722	0.9988	1	5	5	5	231438	177452	0	193789	0	176712	269856	0	0	284120	180115	253258	183579	274461	297522	276301	0	283288	299198	0	150555	0	241663	319655	287025	295546	302208	227118	271650	289008	0	262054	0	190158	240649
sp|O60518|RNBP6_HUMAN	O60518	RNBP6_HUMAN	RANBP6	1105	5.8	Homo sapiens OX=9606	1:Experimental evidence at protein level	Ran-binding protein 6	1	0.9989	5	1	1	1	536903	0	527914	0	0	0	465145	821263	0	0	660846	663701	507974	648918	889620	945551	724184	828715	652799	627323	724282	782609	863389	979619	584424	493733	496567	434536	858054	725553	615071	758557	461975	713764	603303
sp|O60568|PLOD3_HUMAN	O60568	PLOD3_HUMAN	PLOD3	738	9.8	Homo sapiens OX=9606	1:Experimental evidence at protein level	Multifunctional procollagen lysine hydroxylase and glycosyltransferase LH3	1	0.999	6	1	1	1	299155	295948	400690	601261	604953	540064	850566	871483	793069	461314	341913	140558	146214	359456	729034	993388	487980	934346	678776	229655	530484	144775	123491	446877	236277	730666	304256	339971	217134	209450	391395	271002	0	55476.9	182290
sp|O60573|IF4E2_HUMAN	O60573	IF4E2_HUMAN	EIF4E2	245	43.7	Homo sapiens OX=9606	1:Experimental evidence at protein level	Eukaryotic translation initiation factor 4E type 2	1	0.9989	3	3	3	3	268921	372434	402142	250186	0	0	290128	0	400469	472391	342514	481224	460767	353030	265916	401814	209632	0	0	292152	270662	0	0	0	0	0	0	442709	0	257025	234239	342539	366315	258958	0
sp|O60610|DIAP1_HUMAN	O60610	DIAP1_HUMAN	DIAPH1	1272	23.3	Homo sapiens OX=9606	1:Experimental evidence at protein level	Protein diaphanous homolog 1	1	0.999	22	83	83	83	1.72294e+06	1575536	1.89903e+06	1.02843e+06	1059339	1.34065e+06	1262325	1.26391e+06	1.54902e+06	1.2348e+06	1.56058e+06	1.6096e+06	1.13456e+06	1.53135e+06	956076	606514	575251	894837	711940	1275061	1.73054e+06	1.51371e+06	773399	841415	0	1.19069e+06	663475	1.51332e+06	1443625	1369153	1.28007e+06	1.25898e+06	1.51595e+06	1.26942e+06	740032
sp|O60613|SEP15_HUMAN	O60613	SEP15_HUMAN	SELENOF	165	32.7	Homo sapiens OX=9606	1:Experimental evidence at protein level	Selenoprotein F	1	0.999	3	1	1	1	919587	1.17559e+06	0	916617	930235	0	989625	0	0	0	847982	0	0	0	0	782023	0	790469	977658	958923	0	1.02331e+06	1.01724e+06	904443	717939	1.01911e+06	848165	0	931205	919287	986333	0	1.28109e+06	0	963121
sp|O60645|EXOC3_HUMAN	O60645	EXOC3_HUMAN	EXOC3	745	19.6	Homo sapiens OX=9606	1:Experimental evidence at protein level	Exocyst complex component 3	1	0.9988	5	12	12	12	658792	501558	175131	424804	464307	546720	724022	562084	809934	239551	676569	605070	515240	256367	361060	472971	848208	903094	966915	692979	832349	392974	617200	290173	1.06299e+06	259318	952778	440639	727605	395429	473825	482220	457142	477640	417152
sp|O60658|PDE8A_HUMAN	O60658	PDE8A_HUMAN	PDE8A	829	5.8	Homo sapiens OX=9606	1:Experimental evidence at protein level	High affinity cAMP-specific and IBMX-insensitive 3',5'-cyclic phosphodiesterase 8A	1	0.999	2	10	10	10	4213358	17223304	11718766	6797596	862455	1.7413e+06	5088677	544292	2.02299e+06	11773720	17488118	33388094	18587962	10489218	13116675	9840665	26242768	3.47389e+06	15104765	26305534	26011850	13018889	27635220	13758488	24837174	35561896	3.6872e+06	2.56715e+06	7.02347e+06	4360015	15093229	5.22703e+06	5630431	4.23368e+06	2.14548e+06
sp|O60664|PLIN3_HUMAN	O60664	PLIN3_HUMAN	PLIN3	434	44.9	Homo sapiens OX=9606	1:Experimental evidence at protein level	Perilipin-3	1	0.999	13	154	154	154	4438349	4.19201e+06	3.95136e+06	4.0253e+06	4652595	3.666e+06	3.17658e+06	3.72547e+06	3.22469e+06	3.10206e+06	5119775	4062055	3.01947e+06	3804123	1.75476e+06	2.12932e+06	3114587	2.91359e+06	3095739	4.37135e+06	4472829	3007348	4176827	3.01593e+06	2278908	2.99223e+06	2635030	3.63476e+06	4452556	4767949	4812137	4.76575e+06	3219052	3779132	4774486
sp|O60669|MOT2_HUMAN	O60669	MOT2_HUMAN	SLC16A7	478	7.5	Homo sapiens OX=9606	1:Experimental evidence at protein level	Monocarboxylate transporter 2	1	0.999	4	25	25	25	1.14505e+06	1.03524e+06	764888	1.34369e+06	722348	631437	282944	405362	1.00083e+06	1.07516e+06	1.21499e+06	1.05569e+06	1.39131e+06	1.39888e+06	0	0	0	0	0	1.42166e+06	1.01946e+06	568152	530012	0	0	0	0	1.54729e+06	1.50357e+06	786520	1076221	1.29926e+06	1.00524e+06	994310	1.90821e+06
sp|O60684|IMA7_HUMAN	O60684	IMA7_HUMAN	KPNA6	536	33.6	Homo sapiens OX=9606	1:Experimental evidence at protein level	Importin subunit alpha-7	1	0.999	12	45	0	45	1.87324e+06	2.69502e+06	2.24578e+06	2.48856e+06	1.55109e+06	1.6463e+06	1.55541e+06	1.60198e+06	1812027	1.64203e+06	2.35904e+06	1904430	1943156	1.73607e+06	1.75042e+06	1.50815e+06	1.21497e+06	1787607	1.62546e+06	1.96167e+06	1.51944e+06	1.97493e+06	1.49951e+06	1.76423e+06	1.34923e+06	1.14637e+06	1.26626e+06	1.44076e+06	2.16031e+06	2.26029e+06	2.01089e+06	1.97003e+06	2292876	1.90573e+06	1.23333e+06
sp|O60701|UGDH_HUMAN	O60701	UGDH_HUMAN	UGDH	494	39.7	Homo sapiens OX=9606	1:Experimental evidence at protein level	UDP-glucose 6-dehydrogenase	1	0.999	16	123	123	123	3.38764e+06	2.90137e+06	2.53503e+06	2.29802e+06	2.96717e+06	4.01731e+06	3.22431e+06	2.6319e+06	3.16375e+06	1.7242e+06	2.96912e+06	6.56114e+06	3.92971e+06	3318891	2.1675e+06	2.28907e+06	2343039	2.14304e+06	2.70378e+06	3.30676e+06	5.08054e+06	4.16808e+06	3.55417e+06	2530133	2315275	2370527	2249777	2930966	2.73798e+06	3.97752e+06	3.42456e+06	3030234	4527138	3.61754e+06	3.87863e+06
sp|O60704|TPST2_HUMAN	O60704	TPST2_HUMAN	TPST2	377	21.5	Homo sapiens OX=9606	1:Experimental evidence at protein level	Protein-tyrosine sulfotransferase 2	1	0.999	7	57	51	57	5076807	3.76664e+06	4.17549e+06	4.09604e+06	2.94068e+06	2177660	1.01823e+06	806503	2.1307e+06	1.17731e+06	2.02542e+06	2.25673e+06	5076054	2241834	0	0	0	0	850602	3145220	3.79959e+06	4139997	5016486	824656	0	0	513477	4430332	4342955	4331668	5.22652e+06	4.73149e+06	5.44255e+06	3670317	3411732
sp|O60716|CTND1_HUMAN	O60716	CTND1_HUMAN	CTNND1	968	47.4	Homo sapiens OX=9606	1:Experimental evidence at protein level	Catenin delta-1	1	0.999	29	550	550	550	8.2779e+06	7909194	9293469	4961684	4817565	6.31727e+06	3.32908e+06	6234186	4887491	7.03051e+06	5115502	5455180	4450199	8494468	4608702	2.01012e+06	2.1254e+06	2.67691e+06	5377143	6.38061e+06	8.12861e+06	6.83523e+06	8.11227e+06	4.08081e+06	3.95058e+06	2.86599e+06	3.82672e+06	7.18988e+06	7.9244e+06	7146389	4.83523e+06	9903040	5.46262e+06	6106715	7.00513e+06
sp|O60749|SNX2_HUMAN	O60749	SNX2_HUMAN	SNX2	519	36	Homo sapiens OX=9606	1:Experimental evidence at protein level	Sorting nexin-2	1	0.999	15	111	75	111	3.56688e+06	3.89637e+06	3172252	3.65018e+06	3774649	3604749	3599967	3699063	3.69734e+06	3359197	3.50738e+06	3.07314e+06	2.4882e+06	2.92935e+06	2543474	2884188	3.04643e+06	2816401	3.2402e+06	3.24288e+06	3.01966e+06	2.47948e+06	3.03047e+06	3.11726e+06	2.75105e+06	2879570	3.16205e+06	2895033	2.76153e+06	2.96031e+06	2998159	3254168	2.59096e+06	3076675	3.32008e+06
sp|O60762|DPM1_HUMAN	O60762	DPM1_HUMAN	DPM1	260	52.3	Homo sapiens OX=9606	1:Experimental evidence at protein level	Dolichol-phosphate mannosyltransferase subunit 1	1	0.999	9	122	122	122	6.2239e+06	7.79271e+06	6242703	5862552	5447235	4806318	3.79374e+06	4.23646e+06	4307916	4.19441e+06	6728145	5986868	8.01038e+06	7.57876e+06	2888053	2426686	2189436	2.24782e+06	4.00279e+06	5901432	6559121	7.11234e+06	6677181	5.62148e+06	2.52006e+06	2427816	3.46744e+06	7919863	7130151	8526813	7.45594e+06	6210128	7668737	7828764	5977107
sp|O60763|USO1_HUMAN	O60763	USO1_HUMAN	USO1	962	44.5	Homo sapiens OX=9606	1:Experimental evidence at protein level	General vesicular transport factor p115	1	0.999	39	656	656	656	7378884	7765970	7556710	6.83321e+06	6183875	6.19784e+06	5448066	6.55599e+06	5912799	7006970	7106427	7550432	8.26542e+06	8027901	6225759	5912658	4410387	7.27618e+06	7468542	7.42279e+06	10125841	8731568	9938216	7552577	5469889	6622813	7404453	9175747	7774385	6028273	7.42288e+06	8625980	9254738	7776822	7230339
sp|O60784|TOM1_HUMAN	O60784	TOM1_HUMAN	TOM1	492	13.4	Homo sapiens OX=9606	1:Experimental evidence at protein level	Target of Myb protein 1	1	0.999	4	26	26	26	93906.7	0	175622	293317	221132	133011	532392	294379	368151	375787	252458	348607	143960	294143	817105	561581	456480	462321	825101	381035	285432	267770	207665	319611	879228	374025	539200	299332	250806	383748	411715	478751	229942	461454	349449
sp|O60814|H2B1K_HUMAN	O60814	H2B1K_HUMAN	H2BC12	126	69.8	Homo sapiens OX=9606	1:Experimental evidence at protein level	Histone H2B type 1-K	0.3747	0.999	10	197	0	269	264058352	257911136	331973472	309695808	387729856	257902688	222993616	218198832	222061472	313577056	303641344	233043824	208138752	336625568	174878912	202910992	217151424	213796400	287028000	292364032	219867072	262933376	292401760	306761856	183345184	225060304	197851696	288064672	332154336	259208336	274110208	338840608	127570952	287152864	337389280
sp|O60825|F262_HUMAN	O60825	F262_HUMAN	PFKFB2	505	54.9	Homo sapiens OX=9606	1:Experimental evidence at protein level	6-phosphofructo-2-kinase/fructose-2,6-bisphosphatase 2	1	0.999	28	150	132	150	659318	66678.4	424614	543772	402207	3193636	3675580	2.89859e+06	2.25151e+06	5587237	411445	410641	524974	720804	11179356	4.40231e+06	3.55369e+06	8892433	6546427	860262	313693	0	265572	2.94051e+06	8491516	5.8748e+06	8866745	279914	501762	0	94980.1	0	533969	1172362	549733
sp|O60826|CCD22_HUMAN	O60826	CCD22_HUMAN	CCDC22	627	29	Homo sapiens OX=9606	1:Experimental evidence at protein level	Coiled-coil domain-containing protein 22	1	0.999	8	11	11	11	1.67576e+06	443718	615446	1.70208e+06	1.22051e+06	609882	2116821	1.61124e+06	1.74903e+06	802731	612908	623121	2.28613e+06	530068	731031	1.64405e+06	2.06909e+06	2.58452e+06	2.5768e+06	1.56733e+06	1676970	1.91008e+06	682459	1.92659e+06	790998	960029	2717984	633755	539828	1.73673e+06	592623	1.61445e+06	530172	679092	1.69897e+06
sp|O60831|PRAF2_HUMAN	O60831	PRAF2_HUMAN	PRAF2	178	10.1	Homo sapiens OX=9606	1:Experimental evidence at protein level	PRA1 family protein 2	0.9974	0.999	2	20	20	20	1.83729e+06	1.72933e+06	1490842	1.72012e+06	301093	2.22956e+06	2.93374e+06	1.46151e+06	2485069	2537297	1.73234e+06	1.52601e+06	1.70226e+06	2.01738e+06	2664683	2705738	2453218	3320342	2.8734e+06	1.91332e+06	1.56072e+06	292610	1.83407e+06	2.95405e+06	3.06585e+06	3235971	3.10755e+06	2.07399e+06	257700	1.82889e+06	1.58759e+06	1.70975e+06	2.02541e+06	1.62795e+06	1.43733e+06
sp|O60832|DKC1_HUMAN	O60832	DKC1_HUMAN	DKC1	514	43.8	Homo sapiens OX=9606	1:Experimental evidence at protein level	H/ACA ribonucleoprotein complex subunit DKC1	1	0.999	17	122	122	122	5657990	3.43377e+06	4.09366e+06	3382017	3.73337e+06	3.47998e+06	3.50493e+06	2738335	3741933	3.79369e+06	4207806	6364354	4.05659e+06	3.87098e+06	4.32992e+06	2863841	2.62792e+06	3.61004e+06	4.98348e+06	5.12587e+06	4.48367e+06	4610486	4786188	3.79811e+06	3804770	3.3778e+06	4.1845e+06	4076059	5089784	5.18905e+06	4649856	5.50863e+06	5150080	4.40746e+06	5033316
sp|O60841|IF2P_HUMAN	O60841	IF2P_HUMAN	EIF5B	1220	24.3	Homo sapiens OX=9606	1:Experimental evidence at protein level	Eukaryotic translation initiation factor 5B	1	0.999	23	230	230	230	4307537	4.2013e+06	4.46334e+06	4091628	3.76257e+06	3237968	3.21055e+06	3.13387e+06	3.00158e+06	3037408	3.92512e+06	4274798	3.47472e+06	4.04449e+06	2079192	1.51252e+06	1.98132e+06	2.22412e+06	2.36126e+06	3097974	4383839	3.91381e+06	3.41849e+06	2.84341e+06	2.46652e+06	2237958	2.39235e+06	4250571	4205815	4.46373e+06	3.61693e+06	3587067	4.49379e+06	4297906	3.93965e+06
sp|O60869|EDF1_HUMAN	O60869	EDF1_HUMAN	EDF1	148	35.8	Homo sapiens OX=9606	1:Experimental evidence at protein level	Endothelial differentiation-related factor 1	1	0.999	3	21	21	21	619561	675784	755870	786819	791810	786221	811301	791474	640669	791770	770598	1.02414e+06	818670	786223	531523	688114	626978	615225	714097	758939	935994	686133	744185	748094	660849	609178	678333	851512	921182	830342	652943	746354	776846	816726	741098
sp|O60884|DNJA2_HUMAN	O60884	DNJA2_HUMAN	DNAJA2	412	34.2	Homo sapiens OX=9606	1:Experimental evidence at protein level	DnaJ homolog subfamily A member 2	1	0.999	6	39	39	39	919554	911338	965768	1.03422e+06	958421	1.46429e+06	1.26522e+06	1.18775e+06	1.10923e+06	1.44597e+06	932758	959952	1.03849e+06	1213196	1.4201e+06	1.4723e+06	1429470	1457130	1441006	516362	1.12511e+06	1.06425e+06	1.07804e+06	1.34689e+06	1.47957e+06	1.4304e+06	1.4103e+06	1.08256e+06	1.01623e+06	961110	1.10197e+06	1.14726e+06	891302	957037	1104154
sp|O60941|DTNB_HUMAN	O60941	DTNB_HUMAN	DTNB	627	23	Homo sapiens OX=9606	1:Experimental evidence at protein level	Dystrobrevin beta	1	0.999	5	4	0	4	1.30406e+06	1.34129e+06	1.33587e+06	1.27622e+06	883042	804530	713036	328987	885997	541199	1.26884e+06	1275957	1.35373e+06	1.09029e+06	336142	221589	465608	312960	734539	1.19601e+06	1.3472e+06	1.55422e+06	1.12652e+06	768110	480922	346558	494861	1215388	1.27507e+06	1.68665e+06	1.5828e+06	1.24054e+06	1.94143e+06	1405294	1.71305e+06
sp|O75083|WDR1_HUMAN	O75083	WDR1_HUMAN	WDR1	606	55.4	Homo sapiens OX=9606	1:Experimental evidence at protein level	WD repeat-containing protein 1	1	0.999	24	219	219	219	3.98461e+06	4032641	3.41474e+06	4.67819e+06	4.54477e+06	5.39622e+06	5.73103e+06	5.63228e+06	5.85845e+06	3.97941e+06	4336397	5927510	3723056	3.87062e+06	3.52282e+06	5457383	6125019	4.0509e+06	4878822	4549623	4352052	3094370	3.76388e+06	4304315	4276799	4.92822e+06	3.93569e+06	3.38741e+06	4249691	3484645	3.52031e+06	3552329	2.90992e+06	3214820	4520351
sp|O75110|ATP9A_HUMAN	O75110	ATP9A_HUMAN	ATP9A	1047	17.4	Homo sapiens OX=9606	1:Experimental evidence at protein level	Probable phospholipid-transporting ATPase IIA	1	0.999	14	25	25	25	83612.5	0	109869	117418	352365	1531590	2.23363e+06	2.04123e+06	1496041	1942793	216615	267681	433911	165593	2.12128e+06	3.0034e+06	1.85636e+06	1.9184e+06	2705730	580562	386553	180677	413802	2397043	2.38715e+06	2.81147e+06	2.86179e+06	0	81486.5	126001	280013	276031	215067	643654	481730
sp|O75116|ROCK2_HUMAN	O75116	ROCK2_HUMAN	ROCK2	1388	13.3	Homo sapiens OX=9606	1:Experimental evidence at protein level	Rho-associated protein kinase 2	1	0.999	14	4	4	4	1.58564e+06	1.31457e+06	1.66502e+06	1.61957e+06	1.67537e+06	1.62147e+06	1.4606e+06	1.94156e+06	1.73339e+06	1.23463e+06	1.54923e+06	1.60261e+06	1585166	1654688	1.48776e+06	1.52869e+06	2.12553e+06	1.86815e+06	1.45555e+06	1628447	1.48605e+06	1.54244e+06	1.45971e+06	1.58765e+06	1.39696e+06	1.55539e+06	1.91785e+06	1.70734e+06	1388668	1552005	1.39626e+06	1.32644e+06	1.51663e+06	1.49389e+06	1433079
sp|O75131|CPNE3_HUMAN	O75131	CPNE3_HUMAN	CPNE3	537	43	Homo sapiens OX=9606	1:Experimental evidence at protein level	Copine-3	1	0.999	21	209	173	209	4133524	4711045	4.1728e+06	3.63219e+06	4.20951e+06	5060980	6103290	5688764	5306525	5460808	4.39845e+06	4.86305e+06	4998111	5165775	5958646	6630058	6.70737e+06	6243695	6.493e+06	4529463	4.73524e+06	4.14248e+06	4.82534e+06	6.54585e+06	6983734	7.3605e+06	6219881	4816302	3.62088e+06	5238637	4259210	4313289	3.75754e+06	4.60628e+06	4283111
sp|O75146|HIP1R_HUMAN	O75146	HIP1R_HUMAN	HIP1R	1068	33	Homo sapiens OX=9606	1:Experimental evidence at protein level	Huntingtin-interacting protein 1-related protein	1	0.999	21	60	60	61	1.23861e+06	1.09004e+06	1.07412e+06	1.14775e+06	990522	1.52463e+06	1.69056e+06	1.46313e+06	1.58159e+06	2546470	1.39311e+06	1346487	1.31054e+06	1.51468e+06	1.73179e+06	2.09361e+06	1.93723e+06	2.13073e+06	1.47203e+06	1.34098e+06	1.20194e+06	845702	2.02455e+06	1.34827e+06	2032546	1.87493e+06	1.38344e+06	1.138e+06	1.17002e+06	935697	958675	1.18113e+06	484633	630811	1.24104e+06
sp|O75153|CLU_HUMAN	O75153	CLU_HUMAN	CLUH	1309	12.8	Homo sapiens OX=9606	1:Experimental evidence at protein level	Clustered mitochondria protein homolog	1	0.9989	8	5	5	5	226975	835280	597516	940054	715693	776806	0	781490	196015	1.12409e+06	1.30568e+06	831696	733801	770878	167353	909771	0	787201	0	0	1.08445e+06	650219	854045	121632	105963	0	0	0	0	156341	191156	194482	0	1.11441e+06	124910
sp|O75190|DNJB6_HUMAN	O75190	DNJB6_HUMAN	DNAJB6	326	14.7	Homo sapiens OX=9606	1:Experimental evidence at protein level	DnaJ homolog subfamily B member 6	0.965	0.9922	2	2	2	3	0	0	0	0	0	0	0	0	0	0	0	0	0	0	158040	0	0	135378	0	0	0	0	0	0	0	0	0	0	0	0	0	0	0	0	0
sp|O75208|COQ9_HUMAN	O75208	COQ9_HUMAN	COQ9	318	41.5	Homo sapiens OX=9606	1:Experimental evidence at protein level	Ubiquinone biosynthesis protein COQ9, mitochondrial	1	0.999	5	10	10	10	1.05234e+06	881790	875401	1.03763e+06	887785	805042	705120	704252	886688	742256	1.04106e+06	933940	991801	1.08544e+06	776226	560391	218758	685074	448764	587325	947958	1.30995e+06	723509	358550	358707	266504	406881	1172398	430015	469664	497407	516566	397892	795943	672619
sp|O75251|NDUS7_HUMAN	O75251	NDUS7_HUMAN	NDUFS7	213	17.8	Homo sapiens OX=9606	1:Experimental evidence at protein level	NADH dehydrogenase [ubiquinone] iron-sulfur protein 7, mitochondrial	1	0.999	4	47	47	47	1.57377e+06	955033	2116772	2.11883e+06	1.44169e+06	1.93886e+06	1.67582e+06	1.5675e+06	1.94405e+06	2320113	1.86326e+06	1.69405e+06	1.09601e+06	1.64109e+06	1.59538e+06	2.15333e+06	1.92922e+06	1.74522e+06	1564359	1773094	1.76357e+06	1.69456e+06	1.11771e+06	1.78286e+06	1.72976e+06	1.59569e+06	1.46452e+06	1.47034e+06	1.37887e+06	1.60657e+06	1.59036e+06	1900345	1.61518e+06	1819016	1.77804e+06
sp|O75306|NDUS2_HUMAN	O75306	NDUS2_HUMAN	NDUFS2	463	31.1	Homo sapiens OX=9606	1:Experimental evidence at protein level	NADH dehydrogenase [ubiquinone] iron-sulfur protein 2, mitochondrial	1	0.999	11	79	79	79	3.77955e+06	3.47069e+06	3.97384e+06	4.40423e+06	3.64104e+06	3.98251e+06	3.81734e+06	3.16267e+06	3.31273e+06	3.92227e+06	3.80644e+06	4.40953e+06	4246357	3948038	3507636	2.59367e+06	2.81469e+06	3085904	3946337	3561449	2236087	4.66784e+06	4.53063e+06	4139921	3739728	3.7398e+06	3.87472e+06	3866914	3.67507e+06	3.74377e+06	4081564	4.69909e+06	3627562	4.05723e+06	2.78586e+06
sp|O75323|NIPS2_HUMAN	O75323	NIPS2_HUMAN	NIPSNAP2	286	37.8	Homo sapiens OX=9606	1:Experimental evidence at protein level	Protein NipSnap homolog 2	1	0.999	8	68	51	68	1.87575e+06	1.99328e+06	1667045	3891883	4.47073e+06	2317135	2375857	2990874	4549822	5.07286e+06	4.71556e+06	3590032	4199071	3.12047e+06	4346797	2.58484e+06	2.44284e+06	4381182	2.96682e+06	3.44668e+06	3.96348e+06	4353497	4546382	4074905	4.14546e+06	2.60682e+06	4.56967e+06	3.79409e+06	4.54889e+06	3.3021e+06	4096126	4345503	3.50678e+06	4.01351e+06	2.13677e+06
sp|O75340|PDCD6_HUMAN	O75340	PDCD6_HUMAN	PDCD6	191	48.7	Homo sapiens OX=9606	1:Experimental evidence at protein level	Programmed cell death protein 6	1	0.999	7	79	79	79	2.85182e+06	2.58534e+06	2.7793e+06	2894804	2.57781e+06	2301522	2.69313e+06	2.84102e+06	2411208	3.08375e+06	2.63403e+06	2502591	2.5267e+06	2.94446e+06	2.45621e+06	2.93558e+06	1.92058e+06	2.27113e+06	2.57302e+06	2.83218e+06	3007905	2.84564e+06	3448568	3.07206e+06	2605020	2.85451e+06	2.51419e+06	2825944	2532332	2.66871e+06	2.69505e+06	2.81056e+06	2843443	3.03675e+06	3042898
sp|O75348|VATG1_HUMAN	O75348	VATG1_HUMAN	ATP6V1G1	118	16.9	Homo sapiens OX=9606	1:Experimental evidence at protein level	V-type proton ATPase subunit G 1	1	0.999	2	34	34	34	1.27362e+06	1.034e+06	845247	831167	837417	1.03367e+06	1.48792e+06	1.53835e+06	1.58449e+06	1.2396e+06	877056	997769	0	827722	2.10403e+06	1.92729e+06	2.10304e+06	2.00108e+06	1.64981e+06	783141	940450	899976	1.23322e+06	1.31407e+06	1.67097e+06	1.83041e+06	1.84577e+06	655649	470742	734575	768804	604393	645910	951104	964914
sp|O75351|VPS4B_HUMAN	O75351	VPS4B_HUMAN	VPS4B	444	39.9	Homo sapiens OX=9606	1:Experimental evidence at protein level	Vacuolar protein sorting-associated protein 4B	1	0.999	11	36	23	36	1.3577e+06	1.51994e+06	1.66501e+06	1.61558e+06	1.65562e+06	1.39358e+06	1.39081e+06	1300769	1484638	1.5723e+06	1.63917e+06	1.62529e+06	1.47516e+06	1569672	1.52116e+06	1.67532e+06	1.56118e+06	1529938	1396714	1560847	1.69309e+06	1513827	1.63494e+06	1.83345e+06	1.43301e+06	1.83279e+06	1.63045e+06	1.48934e+06	1.47958e+06	1542958	1.55343e+06	1.76438e+06	1.82559e+06	1.59027e+06	1.49195e+06
sp|O75352|MPU1_HUMAN	O75352	MPU1_HUMAN	MPDU1	247	8.1	Homo sapiens OX=9606	1:Experimental evidence at protein level	Mannose-P-dolichol utilization defect 1 protein	1	0.9988	4	33	33	33	1.31231e+06	1.79504e+06	1.15043e+06	995009	1.17289e+06	1.1911e+06	1.02187e+06	1208565	1.26668e+06	1.26651e+06	1750847	1233674	1.58271e+06	1.72822e+06	618447	930758	804950	983104	1.27214e+06	1.40749e+06	1.47253e+06	1.82674e+06	1.24697e+06	1.02276e+06	663496	749754	997689	1.6043e+06	1.2559e+06	1.64692e+06	1.37824e+06	1.52312e+06	1.50682e+06	1.63909e+06	1.60418e+06
sp|O75355|ENTP3_HUMAN	O75355	ENTP3_HUMAN	ENTPD3	529	8.5	Homo sapiens OX=9606	1:Experimental evidence at protein level	Ectonucleoside triphosphate diphosphohydrolase 3	1	0.999	3	1	1	1	0	231250	217103	0	117198	213893	277574	247114	136279	579808	130911	0	0	0	528897	279831	121947	893162	358982	0	122108	172971	132620	201280	405969	345200	438132	0	97779.4	132564	108746	133053	130287	131976	0
sp|O75367|H2AY_HUMAN	O75367	H2AY_HUMAN	MACROH2A1	372	61	Homo sapiens OX=9606	1:Experimental evidence at protein level	Core histone macro-H2A.1	1	0.999	18	395	328	395	16774055	15591174	27494072	24141934	30827520	41860024	38708116	29918274	33952564	39380564	18388348	15485044	12298884	25854344	31854844	38895268	25827952	42884572	47718120	26415106	20509382	17698948	22924928	57714760	50739124	44969528	46677396	16797916	20666604	13728178	19519584	29170092	11904200	17848844	32701956
sp|O75368|SH3L1_HUMAN	O75368	SH3L1_HUMAN	SH3BGRL	114	70.2	Homo sapiens OX=9606	1:Experimental evidence at protein level	SH3 domain-binding glutamic acid-rich-like protein	1	0.999	6	2	2	2	487355	532903	532616	600349	802659	736431	1.05443e+06	1111999	824013	618448	380670	248812	569381	257091	944810	1121863	1.31163e+06	935295	253717	499310	649912	125457	774050	767399	919907	1.02324e+06	907438	0	506834	174051	212558	587785	673045	759301	244325
sp|O75369|FLNB_HUMAN	O75369	FLNB_HUMAN	FLNB	2602	63.7	Homo sapiens OX=9606	1:Experimental evidence at protein level	Filamin-B	1	0.999	127	2269	2029	2269	27656068	26541358	24659532	42878108	42103536	34063628	34583196	28812488	19116144	39993244	28164822	29731284	14297176	27607484	14889994	19860070	17497852	16103176	23457522	26676864	30812672	13720038	20896576	26080740	15871758	17856254	18011708	32552194	34639592	24763928	29200536	46342280	12874110	23855208	40561292
sp|O75380|NDUS6_HUMAN	O75380	NDUS6_HUMAN	NDUFS6	124	62.9	Homo sapiens OX=9606	1:Experimental evidence at protein level	NADH dehydrogenase [ubiquinone] iron-sulfur protein 6, mitochondrial	1	0.999	6	24	24	24	470748	855798	963616	566455	507199	935484	459547	629951	573309	431254	807539	581219	1.23019e+06	499001	809693	444191	360590	770843	1.14243e+06	996185	1.22565e+06	1.01682e+06	556085	449331	413374	747341	1.27012e+06	986213	978462	954396	961403	461866	1077076	1.15653e+06	479273
sp|O75387|LAT3_HUMAN	O75387	LAT3_HUMAN	SLC43A1	559	12.2	Homo sapiens OX=9606	1:Experimental evidence at protein level	Large neutral amino acids transporter small subunit 3	1	0.999	4	16	16	16	1.02408e+06	1.11246e+06	1.29227e+06	1.39586e+06	412703	681308	132222	1658135	2.47283e+06	0	1.14753e+06	894341	1.55891e+06	857523	1.64836e+06	1.70969e+06	1.82389e+06	1.66801e+06	2.80626e+06	1.03479e+06	890428	1.42625e+06	1.07115e+06	0	1730685	1.82905e+06	0	1.06446e+06	1.61793e+06	1.27932e+06	1.48359e+06	1.1711e+06	1508034	1.7031e+06	1.17034e+06
sp|O75390|CISY_HUMAN	O75390	CISY_HUMAN	CS	466	34.8	Homo sapiens OX=9606	1:Experimental evidence at protein level	Citrate synthase, mitochondrial	1	0.999	15	203	203	203	5.49048e+06	5874819	5838817	7493031	7567244	7337675	8357802	7970923	7857021	7994325	6830468	6151176	5.52857e+06	7037403	5918892	7379285	8207640	6628174	8418377	6921077	5513215	5.71948e+06	6439103	6893684	6.11368e+06	7844752	7608488	6.68703e+06	7679105	5893200	6565370	7058908	6193420	7.71504e+06	8444655
sp|O75396|SC22B_HUMAN	O75396	SC22B_HUMAN	SEC22B	215	63.7	Homo sapiens OX=9606	1:Experimental evidence at protein level	Vesicle-trafficking protein SEC22b	1	0.999	15	493	493	493	17470972	19519644	18240290	18475808	17442058	15172222	16816848	18512196	14281759	15057028	17315506	14915554	19839612	19638388	12144610	9126600	7458567	11576001	15241142	16654748	19355808	18585680	16940384	14202920	10684212	11722958	13662521	22244746	19783950	20206164	19545228	17150850	19485278	20742866	19052612
sp|O75400|PR40A_HUMAN	O75400	PR40A_HUMAN	PRPF40A	957	13	Homo sapiens OX=9606	1:Experimental evidence at protein level	Pre-mRNA-processing factor 40 homolog A	1	0.999	8	1	1	1	824226	1.03481e+06	927719	945521	873764	1.05021e+06	846539	932779	920219	904460	898545	979437	803526	807222	1.20094e+06	987821	919531	1.01687e+06	514440	0	364920	844441	735158	554411	1.01798e+06	0	880682	663401	435147	458967	810708	846060	448099	915901	394472
sp|O75410|TACC1_HUMAN	O75410	TACC1_HUMAN	TACC1	805	21	Homo sapiens OX=9606	1:Experimental evidence at protein level	Transforming acidic coiled-coil-containing protein 1	1	0.999	6	1	1	1	332557	382558	379725	316516	318685	261454	288295	0	285172	435536	419792	458059	557576	461068	264228	0	213886	0	323147	382408	492718	496512	451309	0	359095	266254	433856	485698	0	443068	403102	398333	538802	481158	443873
sp|O75436|VP26A_HUMAN	O75436	VP26A_HUMAN	VPS26A	327	47.7	Homo sapiens OX=9606	1:Experimental evidence at protein level	Vacuolar protein sorting-associated protein 26A	1	0.999	13	27	27	28	2008958	2270378	2.21882e+06	1.59751e+06	2.15422e+06	2244556	2.10568e+06	1.88198e+06	1.71424e+06	1.8927e+06	2.07521e+06	2.16011e+06	2.06747e+06	2.36884e+06	1.35782e+06	1355337	1.9283e+06	1.39557e+06	1.4881e+06	1311994	2.58109e+06	1.37109e+06	2.18232e+06	1.41472e+06	1.48662e+06	1.70422e+06	1.61123e+06	1.73729e+06	1.32174e+06	1.98241e+06	2650103	2.05796e+06	1.40353e+06	1.5561e+06	2146054
sp|O75438|NDUB1_HUMAN	O75438	NDUB1_HUMAN	NDUFB1	58	34.5	Homo sapiens OX=9606	1:Experimental evidence at protein level	NADH dehydrogenase [ubiquinone] 1 beta subcomplex subunit 1	1	0.9986	3	21	21	21	672974	770249	770348	764665	605105	571583	827930	507440	826692	619965	941414	851882	760359	521708	870486	655919	882454	949965	1.00884e+06	775274	1.11034e+06	879069	879018	774799	877829	885459	991374	409414	627206	649788	738518	745349	765715	762758	613011
sp|O75439|MPPB_HUMAN	O75439	MPPB_HUMAN	PMPCB	489	17.8	Homo sapiens OX=9606	1:Experimental evidence at protein level	Mitochondrial-processing peptidase subunit beta	1	0.9983	7	0	0	31	173099	182481	159047	220855	210683	183438	236110	310374	284973	180636	209692	242156	180065	222519	369598	330468	325591	281862	339673	134490	217522	0	192575	280976	307923	320909	316464	180490	173956	0	249777	206855	215383	200554	184882
sp|O75475|PSIP1_HUMAN	O75475	PSIP1_HUMAN	PSIP1	530	26.4	Homo sapiens OX=9606	1:Experimental evidence at protein level	PC4 and SFRS1-interacting protein	1	0.9987	6	8	8	8	576017	539301	623096	815242	587771	680308	2.21827e+06	2.57147e+06	2519577	670891	3.88995e+06	3.86812e+06	154070	1.02649e+06	1371390	3.02684e+06	2627916	922650	3637529	3.01658e+06	294661	452055	99959.8	993568	3.56078e+06	936901	1.57021e+06	4.20667e+06	901504	761925	460360	3424352	326528	4534723	1.03089e+06
sp|O75477|ERLN1_HUMAN	O75477	ERLN1_HUMAN	ERLIN1	348	33.9	Homo sapiens OX=9606	1:Experimental evidence at protein level	Erlin-1	1	0.999	8	0	0	97	627502	340428	400342	513285	206958	574790	340936	0	335364	265116	279091	231194	301194	479851	372839	392574	499527	601974	780716	290716	685792	359517	0	302232	545824	277202	516117	626242	293609	743180	304656	262071	631225	315879	290727
sp|O75489|NDUS3_HUMAN	O75489	NDUS3_HUMAN	NDUFS3	264	30.3	Homo sapiens OX=9606	1:Experimental evidence at protein level	NADH dehydrogenase [ubiquinone] iron-sulfur protein 3, mitochondrial	1	0.999	7	63	63	63	5019566	3.87163e+06	5.10875e+06	6628009	4713076	4953500	5132154	5618117	4.29392e+06	6098369	5.52182e+06	4768730	5.24236e+06	5.40361e+06	4865040	3672236	3.90222e+06	4.6983e+06	5102298	4.84627e+06	5291944	5521749	5058253	4818385	4225135	5075956	4701270	5016816	5445114	5.02359e+06	5479411	6014808	4.58653e+06	5775862	5761437
sp|O75494|SRS10_HUMAN	O75494	SRS10_HUMAN	SRSF10	262	17.9	Homo sapiens OX=9606	1:Experimental evidence at protein level	Serine/arginine-rich splicing factor 10	1	0.999	4	61	33	61	1.78933e+06	1.31123e+06	2037389	1.85218e+06	2196937	1.77889e+06	1.7084e+06	1.56802e+06	2.11815e+06	2.51362e+06	2.39558e+06	2.55529e+06	1313060	1.51812e+06	3.36466e+06	2.47568e+06	2.35069e+06	2.84695e+06	3.15578e+06	2.56865e+06	1107919	1.55194e+06	1823798	2380297	2.8803e+06	2.30162e+06	1.55291e+06	1.6968e+06	2348859	2377592	1.76627e+06	1.44935e+06	1.96971e+06	1665983	1.86318e+06
sp|O75521|ECI2_HUMAN	O75521	ECI2_HUMAN	ECI2	394	36.8	Homo sapiens OX=9606	1:Experimental evidence at protein level	Enoyl-CoA delta isomerase 2	1	0.999	12	71	71	71	2593207	2.36982e+06	2.3381e+06	2399044	2.10598e+06	2.56067e+06	1.94039e+06	1894154	2.15857e+06	1.84081e+06	2.17251e+06	1.734e+06	2.61437e+06	2727816	1.23641e+06	1.19476e+06	520961	1.18025e+06	1.26696e+06	1.80152e+06	1.95006e+06	2.33074e+06	2.01026e+06	1.32447e+06	924632	1.06021e+06	1140159	2.12066e+06	2080547	1.77032e+06	2.06731e+06	1.98326e+06	2.62202e+06	2.20372e+06	1.68315e+06
sp|O75525|KHDR3_HUMAN	O75525	KHDR3_HUMAN	KHDRBS3	346	19.4	Homo sapiens OX=9606	1:Experimental evidence at protein level	KH domain-containing, RNA-binding, signal transduction-associated protein 3	1	0.9986	7	3	3	72	161678	298451	215711	276063	291644	139660	422101	388239	494026	370965	258161	348286	80188.1	145693	583577	389500	620727	566181	468502	471958	321228	106787	0	267022	647230	259216	270089	0	99957.1	290673	80818.3	137474	157599	325655	316490
sp|O75531|BAF_HUMAN	O75531	BAF_HUMAN	BANF1	89	44.9	Homo sapiens OX=9606	1:Experimental evidence at protein level	Barrier-to-autointegration factor	1	0.999	7	7	7	7	2127455	2246938	1.7323e+06	2.11866e+06	2923978	2.2068e+06	858062	4.02737e+06	935347	890341	1816661	747730	686237	4155380	747556	3102416	672009	694249	3.22961e+06	1.75394e+06	4.4325e+06	667929	451316	1920184	2.18167e+06	3351724	1.72432e+06	305668	3.35081e+06	603925	285140	4.03812e+06	623205	3.08444e+06	2.77501e+06
sp|O75533|SF3B1_HUMAN	O75533	SF3B1_HUMAN	SF3B1	1304	40.6	Homo sapiens OX=9606	1:Experimental evidence at protein level	Splicing factor 3B subunit 1	1	0.999	40	232	232	232	2.71889e+06	3.14304e+06	3.44911e+06	3082767	2.55388e+06	2.88908e+06	2.50657e+06	2.20715e+06	3.7328e+06	2506270	3.88539e+06	3.97004e+06	2325170	2.42178e+06	3.80233e+06	2.5593e+06	2.98674e+06	3.6787e+06	3.64024e+06	3.34237e+06	2.84328e+06	2.87435e+06	2788368	3.35838e+06	3915562	3302751	3400340	2245480	2845697	3.33052e+06	2.76954e+06	2.77072e+06	3335272	2.49442e+06	2766088
sp|O75534|CSDE1_HUMAN	O75534	CSDE1_HUMAN	CSDE1	798	31.1	Homo sapiens OX=9606	1:Experimental evidence at protein level	Cold shock domain-containing protein E1	1	0.999	22	58	58	58	1722868	1.10638e+06	1.46703e+06	1.70159e+06	1.54812e+06	1.77546e+06	1.88493e+06	1.70596e+06	1.78468e+06	1.68622e+06	885356	1.85541e+06	1.15533e+06	1.57416e+06	2.15727e+06	2033827	2.00231e+06	2225759	2.44746e+06	833870	1.03123e+06	866486	801617	2101044	1.93276e+06	2.3681e+06	2665763	1.04765e+06	1.14366e+06	1.4095e+06	796451	1.47728e+06	1494554	1.55568e+06	1.32901e+06
sp|O75569|PRKRA_HUMAN	O75569	PRKRA_HUMAN	PRKRA	313	35.1	Homo sapiens OX=9606	1:Experimental evidence at protein level	Interferon-inducible double-stranded RNA-dependent protein kinase activator A	1	0.999	8	16	16	16	1.91369e+06	2.34517e+06	2248951	2.29528e+06	2.12885e+06	2.38617e+06	2.16238e+06	2.01065e+06	2.10879e+06	2.11194e+06	2.42981e+06	2.11257e+06	2.46943e+06	2200002	2.34242e+06	2396767	1778826	2507508	2.34272e+06	1.91144e+06	2.46997e+06	2670648	2129989	2412334	2.43315e+06	2483838	2.57697e+06	2.79886e+06	2543052	2.30843e+06	2.27104e+06	2.46164e+06	2.85877e+06	2.65093e+06	2.64242e+06
sp|O75600|KBL_HUMAN	O75600	KBL_HUMAN	GCAT	419	11	Homo sapiens OX=9606	1:Experimental evidence at protein level	2-amino-3-ketobutyrate coenzyme A ligase, mitochondrial	1	0.9989	3	20	20	20	584004	514997	532136	513317	360639	311279	203532	296830	461356	207636	595044	467702	786006	503305	167104	0	0	0	224281	547733	477364	854462	469290	318682	0	104236	0	458187	543375	405815	475057	397491	624551	589643	350997
sp|O75643|U520_HUMAN	O75643	U520_HUMAN	SNRNP200	2136	24.2	Homo sapiens OX=9606	1:Experimental evidence at protein level	U5 small nuclear ribonucleoprotein 200 kDa helicase	1	0.999	42	225	225	225	2.56035e+06	2.78273e+06	3.06325e+06	3.49605e+06	2787804	3.22634e+06	2.43892e+06	2100460	2.63856e+06	3.10358e+06	3.01398e+06	2.8081e+06	2.48012e+06	3.06631e+06	3.18772e+06	2.5042e+06	2.42468e+06	2.63524e+06	2770828	2.61809e+06	3.21201e+06	2.60613e+06	2812308	2.90599e+06	2671671	2.9486e+06	2.25802e+06	2.57251e+06	3.46867e+06	2807315	2.80699e+06	3.04353e+06	2572255	2.80373e+06	2506994
sp|O75663|TIPRL_HUMAN	O75663	TIPRL_HUMAN	TIPRL	272	34.2	Homo sapiens OX=9606	1:Experimental evidence at protein level	TIP41-like protein	1	0.999	7	16	16	16	934243	965708	378811	964945	782708	1.22842e+06	374036	475065	1.00659e+06	1.1231e+06	871421	1.14286e+06	872352	1.11632e+06	1582015	430504	636396	510110	567709	1.10236e+06	1.17431e+06	1.08568e+06	1092889	1.50274e+06	1.47434e+06	1.44446e+06	1.54527e+06	866318	864599	934137	1.08664e+06	419981	928405	1.03922e+06	1.38201e+06
sp|O75674|TM1L1_HUMAN	O75674	TM1L1_HUMAN	TOM1L1	476	16.6	Homo sapiens OX=9606	1:Experimental evidence at protein level	TOM1-like protein 1	1	0.9988	5	5	5	5	347467	229677	1.00883e+06	870080	981419	1.03369e+06	1821684	1.52882e+06	819516	1.37399e+06	568803	365754	466597	677058	853371	1305358	569213	1.11808e+06	729027	515948	190600	800782	967737	1.26124e+06	688495	1.14859e+06	936217	1.06874e+06	786275	180448	387375	1.05159e+06	630553	1.04606e+06	919734
sp|O75688|PPM1B_HUMAN	O75688	PPM1B_HUMAN	PPM1B	479	20.5	Homo sapiens OX=9606	1:Experimental evidence at protein level	Protein phosphatase 1B	1	0.999	7	0	0	2	0	0	0	0	0	0	0	0	0	0	133327	0	0	0	0	0	0	0	0	0	0	0	0	0	0	0	0	0	0	0	0	0	0	0	0
sp|O75691|UTP20_HUMAN	O75691	UTP20_HUMAN	UTP20	2785	5.1	Homo sapiens OX=9606	1:Experimental evidence at protein level	Small subunit processome component 20 homolog	1	0.9922	2	1	1	1	0	282555	389042	0	0	531782	0	0	0	0	0	0	0	346302	590485	0	467425	552592	0	0	0	0	365312	0	0	0	0	0	0	0	0	0	0	0	0
sp|O75694|NU155_HUMAN	O75694	NU155_HUMAN	NUP155	1391	9.3	Homo sapiens OX=9606	1:Experimental evidence at protein level	Nuclear pore complex protein Nup155	1	0.999	7	18	18	18	1.11461e+06	1.19702e+06	1.05564e+06	971055	1.01064e+06	1.13037e+06	1.2192e+06	794098	1.17142e+06	981457	957419	968538	970143	979280	1.33985e+06	928615	1079733	1.40523e+06	678076	584911	542076	1.27259e+06	988120	748000	838393	560246	680898	955740	633802	1245428	1.16346e+06	662474	1.42759e+06	1.09946e+06	614280
sp|O75746|CMC1_HUMAN	O75746	CMC1_HUMAN	SLC25A12	678	39.8	Homo sapiens OX=9606	1:Experimental evidence at protein level	Calcium-binding mitochondrial carrier protein Aralar1	1	0.999	25	31	31	53	770897	486637	287214	495330	602441	746478	810423	1106549	1143274	1.31827e+06	539486	317246	442100	385058	1.94226e+06	1763418	1529742	1.81121e+06	1.5175e+06	606085	241824	501039	266164	1.44968e+06	1.8575e+06	1687326	1.83137e+06	372169	569739	477871	390268	314119	479938	610652	464527
sp|O75787|RENR_HUMAN	O75787	RENR_HUMAN	ATP6AP2	350	8.3	Homo sapiens OX=9606	1:Experimental evidence at protein level	Renin receptor	1	0.9971	4	7	7	7	54659.1	76642	0	0	0	248791	251653	190344	268316	265692	52928.4	73093.7	0	0	434649	405367	0	376135	324512	68773.5	64337.2	52379.9	69244.7	319032	399232	361358	447943	0	0	60428.4	0	0	51755.3	89033.4	0
sp|O75792|RNH2A_HUMAN	O75792	RNH2A_HUMAN	RNASEH2A	299	15.7	Homo sapiens OX=9606	1:Experimental evidence at protein level	Ribonuclease H2 subunit A	0.9993	0.9988	3	1	1	1	0	413162	496088	409463	566274	535632	0	758059	686058	0	406563	354972	0	437431	1.14166e+06	1.02485e+06	1.03307e+06	1.12376e+06	0	0	0	0	0	0	0	0	0	0	0	0	0	0	0	0	0
sp|O75821|EIF3G_HUMAN	O75821	EIF3G_HUMAN	EIF3G	320	60	Homo sapiens OX=9606	1:Experimental evidence at protein level	Eukaryotic translation initiation factor 3 subunit G	1	0.999	14	188	188	188	13683483	12865749	13384069	12500018	13451852	11673201	13155773	11739548	14004256	15048098	14010378	19992492	17098514	13523242	15538986	12697034	14118982	14803594	15730457	14602924	16891308	14772161	15981150	12955849	15339881	15494583	15596886	10758505	11726353	14059741	12519288	14174738	13040745	12389420	12272699
sp|O75822|EIF3J_HUMAN	O75822	EIF3J_HUMAN	EIF3J	258	53.1	Homo sapiens OX=9606	1:Experimental evidence at protein level	Eukaryotic translation initiation factor 3 subunit J	1	0.999	13	122	122	122	5.16588e+06	5.14399e+06	4.71151e+06	4271189	4321996	3643725	3.19685e+06	3.43716e+06	3.7338e+06	3.38852e+06	4.77975e+06	4784158	5228321	4990974	2090262	2.22565e+06	1.93277e+06	2.0538e+06	3.05061e+06	4588731	5339180	5624766	5370107	3.35479e+06	2.0968e+06	2.11499e+06	2.64577e+06	5171805	5279661	5.69088e+06	5301811	5.3607e+06	6.35779e+06	5670830	4957813
sp|O75830|SPI2_HUMAN	O75830	SPI2_HUMAN	SERPINI2	405	31.9	Homo sapiens OX=9606	1:Experimental evidence at protein level	Serpin I2	1	0.999	11	137	137	173	46858548	36675476	39216208	40775876	40301956	23999940	13360391	15207651	25626058	18580922	36585844	27288100	42599596	50046388	2.91763e+06	518701	281978	299573	12946642	39104480	26634450	44130992	36488416	17427888	3232304	1.7908e+06	5.6122e+06	34263668	45739000	35200104	33611204	37430944	41681736	50300856	38587592
sp|O75832|PSD10_HUMAN	O75832	PSD10_HUMAN	PSMD10	226	47.3	Homo sapiens OX=9606	1:Experimental evidence at protein level	26S proteasome non-ATPase regulatory subunit 10	1	0.9988	6	19	19	19	1498421	1.20686e+06	1.28949e+06	1.30222e+06	1.53024e+06	1.10816e+06	1.24227e+06	789173	1.78693e+06	1.30887e+06	938167	1.09532e+06	664139	1.09501e+06	1.31007e+06	1.48129e+06	1.10997e+06	1.42304e+06	970887	1.19709e+06	883471	224961	965101	548698	1.57137e+06	1.65805e+06	1.59737e+06	920114	618488	1.25709e+06	937280	990215	977785	1.14904e+06	1.49119e+06
sp|O75844|FACE1_HUMAN	O75844	FACE1_HUMAN	ZMPSTE24	475	22.7	Homo sapiens OX=9606	1:Experimental evidence at protein level	CAAX prenyl protease 1 homolog	1	0.999	8	124	124	124	2.95246e+06	2761455	3381588	3.22569e+06	2.83965e+06	1.5557e+06	3262554	3276322	3.11106e+06	1.64157e+06	1609217	2.62781e+06	2.60792e+06	2.59769e+06	2977736	2744647	979586	3089160	2.51495e+06	1.39508e+06	3.03426e+06	2.7861e+06	2.5011e+06	3.65101e+06	2997884	2.41392e+06	2.98925e+06	3825992	2548318	2.86549e+06	3.06447e+06	1.52881e+06	3.75659e+06	1.69375e+06	3.69132e+06
sp|O75874|IDHC_HUMAN	O75874	IDHC_HUMAN	IDH1	414	48.8	Homo sapiens OX=9606	1:Experimental evidence at protein level	Isocitrate dehydrogenase [NADP] cytoplasmic	1	0.999	15	17	17	85	962657	1.18803e+06	726553	1.47919e+06	1.52137e+06	1.06465e+06	1.04082e+06	1862350	1.48974e+06	695629	1.24822e+06	1.14747e+06	1.61914e+06	901678	1.16797e+06	877555	1.29807e+06	1361935	629818	1.22103e+06	1.34999e+06	1.56384e+06	1206167	829185	682266	352420	714001	949501	1.63737e+06	894746	1.45467e+06	886288	1.85524e+06	1.80096e+06	1.21294e+06
sp|O75880|SCO1_HUMAN	O75880	SCO1_HUMAN	SCO1	301	19.3	Homo sapiens OX=9606	1:Experimental evidence at protein level	Protein SCO1 homolog, mitochondrial	1	0.999	6	8	8	8	695649	646858	638458	704779	716997	676442	703109	646282	437974	569505	774374	687750	881456	683005	731959	611986	830226	774810	740878	669875	753001	687908	710875	682099	869830	741862	929963	787158	723825	709100	672453	661434	641367	694969	428090
sp|O75884|RBBP9_HUMAN	O75884	RBBP9_HUMAN	RBBP9	186	38.2	Homo sapiens OX=9606	1:Experimental evidence at protein level	Serine hydrolase RBBP9	1	0.999	5	1	1	1	0	0	282128	235005	262559	0	0	0	219430	0	247028	277398	0	0	0	0	0	0	0	0	0	190793	311245	0	0	0	0	0	187212	0	0	276687	0	111671	0
sp|O75886|STAM2_HUMAN	O75886	STAM2_HUMAN	STAM2	525	8	Homo sapiens OX=9606	1:Experimental evidence at protein level	Signal transducing adapter molecule 2	0.9994	0.999	4	0	0	4	216655	204116	159506	176195	176898	246597	255667	252193	236568	256718	182904	192362	181155	225920	226527	228511	212104	271883	0	0	0	0	213250	0	247992	281781	0	207146	0	0	0	0	0	0	265897
sp|O75891|AL1L1_HUMAN	O75891	AL1L1_HUMAN	ALDH1L1	902	29	Homo sapiens OX=9606	1:Experimental evidence at protein level	Cytosolic 10-formyltetrahydrofolate dehydrogenase	1	0.999	17	30	30	99	3.03089e+06	3494481	4692126	4581403	3.68717e+06	2.36159e+06	994906	1.0883e+06	2327464	1461537	4.17034e+06	3.69446e+06	4.19162e+06	2.66881e+06	189141	185741	237000	216813	1.18997e+06	2413183	4.3543e+06	3904549	3.36416e+06	1.62934e+06	222481	231338	343323	2536876	2.39489e+06	4835607	4250502	3.69682e+06	4.19063e+06	3.41419e+06	2817500
sp|O75915|PRAF3_HUMAN	O75915	PRAF3_HUMAN	ARL6IP5	188	28.7	Homo sapiens OX=9606	1:Experimental evidence at protein level	PRA1 family protein 3	1	0.999	6	126	126	126	10545382	10251819	11076762	11876519	12642681	10109526	10249951	11010575	9146340	12285745	11308582	12871818	11318899	13756334	7504968	7509293	6344349	7.22654e+06	10156258	10592789	11933820	9566459	11405006	8587122	7581708	10317475	7739476	12232859	11362646	12402616	11865193	13637168	11408543	10971197	13809424
sp|O75923|DYSF_HUMAN	O75923	DYSF_HUMAN	DYSF	2080	10.8	Homo sapiens OX=9606	1:Experimental evidence at protein level	Dysferlin	1	0.999	10	3	3	3	1.71155e+06	0	679431	1102516	1.13962e+06	1.28272e+06	1.34396e+06	1.10944e+06	884900	4.24554e+06	2.09605e+06	1.81386e+06	1.35031e+06	3.06266e+06	1.25161e+06	2.38387e+06	1.45719e+06	1.8512e+06	1.39806e+06	2.60178e+06	1323719	842425	975818	0	1.18663e+06	0	0	1.0352e+06	1.14835e+06	1.20296e+06	0	962448	0	1.385e+06	869882
sp|O75935|DCTN3_HUMAN	O75935	DCTN3_HUMAN	DCTN3	186	47.8	Homo sapiens OX=9606	1:Experimental evidence at protein level	Dynactin subunit 3	1	0.999	8	46	33	46	1.7058e+06	1.21556e+06	1.80831e+06	1.59286e+06	1.64689e+06	1.4907e+06	1779168	2.08592e+06	1.55564e+06	888350	1.12097e+06	1607454	2196667	2.01574e+06	1.90837e+06	1.69465e+06	1.61007e+06	1.79069e+06	1938808	1.6528e+06	2.04329e+06	1.6236e+06	1.79605e+06	1.64814e+06	1.88595e+06	1.8759e+06	2.05266e+06	2.01305e+06	1660796	1.55832e+06	2.09892e+06	1.66829e+06	1.83078e+06	1.80297e+06	1.56618e+06
sp|O75937|DNJC8_HUMAN	O75937	DNJC8_HUMAN	DNAJC8	253	23.7	Homo sapiens OX=9606	1:Experimental evidence at protein level	DnaJ homolog subfamily C member 8	1	0.999	7	32	32	32	1.12699e+06	1.07222e+06	1.67145e+06	1.31843e+06	1.9853e+06	1850224	1.88039e+06	1.93873e+06	2.03953e+06	1709722	1.41318e+06	1.54572e+06	889642	1.10817e+06	2.10312e+06	2.15926e+06	1.2936e+06	1.90569e+06	2.10158e+06	1.83246e+06	1.07121e+06	1.16942e+06	1543408	2.16725e+06	1.98311e+06	1.76316e+06	1.90509e+06	1.44102e+06	1.66309e+06	1.31376e+06	1.04086e+06	1859493	1.15613e+06	1.01955e+06	1.81774e+06
sp|O75947|ATP5H_HUMAN	O75947	ATP5H_HUMAN	ATP5PD	161	52.8	Homo sapiens OX=9606	1:Experimental evidence at protein level	ATP synthase subunit d, mitochondrial	1	0.999	10	180	180	180	7413409	7510324	8698558	8620365	3.79034e+06	4943468	4.72712e+06	9792856	11531110	9037623	8876847	3557417	7570169	4445470	8824408	3.93206e+06	6.34954e+06	9645147	7293529	7433392	8111253	7644477	7729157	8876856	8562900	8968303	10652106	3.50245e+06	7830911	5456893	7.52051e+06	7.26398e+06	6.44585e+06	6514285	6419292
sp|O75955|FLOT1_HUMAN	O75955	FLOT1_HUMAN	FLOT1	427	39.8	Homo sapiens OX=9606	1:Experimental evidence at protein level	Flotillin-1	1	0.999	13	98	98	98	1.13197e+06	1.97864e+06	2607332	2.29467e+06	2.37212e+06	1.79635e+06	1.60089e+06	1792465	1.12932e+06	1242822	1.10968e+06	1.20668e+06	2.01613e+06	2.26847e+06	1.73081e+06	1.72945e+06	2.07725e+06	1.40374e+06	1.36545e+06	2413524	1.5866e+06	1.67483e+06	2427413	1.57349e+06	1.47959e+06	2.00024e+06	1.02941e+06	1875354	2.27383e+06	2007176	1.67411e+06	1.98816e+06	1.31197e+06	1.58296e+06	2.18148e+06
sp|O75964|ATP5L_HUMAN	O75964	ATP5L_HUMAN	ATP5MG	103	52.4	Homo sapiens OX=9606	1:Experimental evidence at protein level	ATP synthase subunit g, mitochondrial	1	0.999	5	83	83	83	6.5019e+06	5.3587e+06	5429301	7.59149e+06	5.25409e+06	6.5703e+06	7798255	7040219	7210576	9367644	7557025	5.07186e+06	5215270	5670976	6420009	6627782	5831912	6.8742e+06	7140729	5.2568e+06	4811675	5167254	6363201	7422664	7.04743e+06	6521111	7.12288e+06	5911567	6639883	4046695	5.45116e+06	5.77119e+06	4677469	5838654	5.02919e+06
sp|O75976|CBPD_HUMAN	O75976	CBPD_HUMAN	CPD	1380	16.4	Homo sapiens OX=9606	1:Experimental evidence at protein level	Carboxypeptidase D	1	0.999	15	23	23	23	746098	564849	806591	973704	526986	1.51471e+06	1491898	1.42164e+06	920693	1.03e+06	793758	842833	654512	1044765	2223072	1554730	1397656	2516961	1.36915e+06	893119	1.19687e+06	924081	1.18326e+06	1.93806e+06	2.03504e+06	2.10941e+06	2.12169e+06	694832	840376	968436	699111	873700	776494	724561	959463
sp|O76003|GLRX3_HUMAN	O76003	GLRX3_HUMAN	GLRX3	335	23.6	Homo sapiens OX=9606	1:Experimental evidence at protein level	Glutaredoxin-3	1	0.999	6	1	1	1	318495	1.78687e+06	1181292	1.46379e+06	1141737	1.59738e+06	522382	299933	1.08252e+06	996214	1161122	576888	336384	707142	1.4814e+06	1.54139e+06	282936	1.17368e+06	780030	1.20273e+06	937017	824865	1.20743e+06	1.30086e+06	1.53748e+06	1296144	1.30699e+06	1.65282e+06	1394030	1.35157e+06	1281532	743002	763339	1.25221e+06	812355
sp|O76021|RL1D1_HUMAN	O76021	RL1D1_HUMAN	RSL1D1	490	15.9	Homo sapiens OX=9606	1:Experimental evidence at protein level	Ribosomal L1 domain-containing protein 1	1	0.999	7	23	23	23	1.43403e+06	1.58919e+06	1.20324e+06	1.0051e+06	1.10731e+06	1.03157e+06	611789	957808	1.35241e+06	871347	1.17739e+06	1108590	1.04451e+06	1.12615e+06	942420	797066	774246	898662	679683	1119034	1.4312e+06	1.41198e+06	993783	1.03995e+06	1.01351e+06	668748	878273	1.24836e+06	1.164e+06	1.57124e+06	1.1881e+06	1.22118e+06	1.30086e+06	1.26396e+06	964707
sp|O76024|WFS1_HUMAN	O76024	WFS1_HUMAN	WFS1	890	17.9	Homo sapiens OX=9606	1:Experimental evidence at protein level	Wolframin	1	0.999	12	48	48	48	470975	1.69672e+06	1.62451e+06	1.27683e+06	1.42307e+06	1.0857e+06	1303975	2146191	2.20591e+06	2.37043e+06	1.5225e+06	501795	2.10211e+06	1.96923e+06	3644464	2.02816e+06	2.03307e+06	3086246	3.47519e+06	2.25953e+06	322558	334648	416792	3327003	3213938	2.74302e+06	3527288	760455	1.72576e+06	1.87714e+06	2.15803e+06	1.86882e+06	2.65125e+06	2.2764e+06	1.87827e+06
sp|O76038|SEGN_HUMAN	O76038	SEGN_HUMAN	SCGN	276	72.5	Homo sapiens OX=9606	1:Experimental evidence at protein level	Secretagogin	1	0.999	21	233	233	233	2.964e+06	1.70014e+06	2.23748e+06	2.07111e+06	3.41648e+06	23061112	34253076	29715092	22661084	31024166	3715239	2.3271e+06	2.36217e+06	7229991	60701560	43401104	38198120	55881276	38496332	5757613	2.33663e+06	2674524	3.85114e+06	39791848	56586048	37217400	51830188	4.58836e+06	2.597e+06	2.46678e+06	2.47229e+06	102315	3.89496e+06	8.27234e+06	6484953
sp|O76039|CDKL5_HUMAN	O76039	CDKL5_HUMAN	CDKL5	960	6	Homo sapiens OX=9606	1:Experimental evidence at protein level	Cyclin-dependent kinase-like 5	0.9995	0.9965	2	3	3	3	0	0	74105.7	0	0	0	71906.3	0	0	0	0	0	0	0	0	0	0	0	0	0	0	0	0	0	0	0	71247.5	0	0	0	0	46052.1	0	0	0
sp|O76041|NEBL_HUMAN	O76041	NEBL_HUMAN	NEBL	1014	10	Homo sapiens OX=9606	1:Experimental evidence at protein level	Nebulette	0.9998	0.9987	2	3	3	3	232148	0	0	0	281392	350564	466105	470416	358532	422648	189956	217107	238432	0	396732	406694	374062	390733	344651	0	0	0	185921	433581	415131	361533	421294	265137	0	0	241396	0	0	298533	0
sp|O76062|ERG24_HUMAN	O76062	ERG24_HUMAN	TM7SF2	418	3.1	Homo sapiens OX=9606	1:Experimental evidence at protein level	Delta(14)-sterol reductase TM7SF2	0.969	0.999	1	27	27	27	503278	501802	629182	437346	631698	476513	421662	526313	484455	638611	606583	471697	691621	621758	489113	547246	458063	559909	585655	645415	601295	659622	569117	543903	520035	547563	621934	742391	681011	557376	615286	536118	727501	686673	536858
sp|O76074|PDE5A_HUMAN	O76074	PDE5A_HUMAN	PDE5A	875	8.3	Homo sapiens OX=9606	1:Experimental evidence at protein level	cGMP-specific 3',5'-cyclic phosphodiesterase	1	0.999	3	2	2	2	162052	356877	501538	896266	1.4826e+06	384318	257680	133299	0	467610	247672	148397	356954	389560	250881	200427	186659	168940	277417	360235	229056	192538	234934	0	244320	0	239142	0	379659	0	495358	661404	0	256128	509014
sp|O76094|SRP72_HUMAN	O76094	SRP72_HUMAN	SRP72	671	36.8	Homo sapiens OX=9606	1:Experimental evidence at protein level	Signal recognition particle subunit SRP72	1	0.999	24	345	344	345	9329330	10888548	10757946	12779798	10340783	5691900	7581733	7196894	8638141	8.15954e+06	11533442	9810570	9435730	9407258	7266680	4.39688e+06	0	5611810	3255598	8750662	11108609	6940923	9936296	9059819	3116866	4974002	6286257	7535765	11209008	12924635	10691191	10407032	7065811	7689495	6.71752e+06
sp|O94760|DDAH1_HUMAN	O94760	DDAH1_HUMAN	DDAH1	285	55.8	Homo sapiens OX=9606	1:Experimental evidence at protein level	N(G),N(G)-dimethylarginine dimethylaminohydrolase 1	1	0.999	13	7	7	15	1.89791e+06	4.11163e+06	1.98603e+06	2.31936e+06	2.29085e+06	1.79037e+06	1.62929e+06	2824853	1.71243e+06	2069466	2.79412e+06	2.6189e+06	2.39696e+06	2.04462e+06	1.11954e+06	134011	2.62413e+06	1.4352e+06	2114131	601422	2.29635e+06	1.84586e+06	1.93161e+06	1.73214e+06	1.24665e+06	150226	1.40867e+06	2.57365e+06	307358	3.26331e+06	2450512	2553009	1.83511e+06	1712935	2.41695e+06
sp|O94776|MTA2_HUMAN	O94776	MTA2_HUMAN	MTA2	668	20.2	Homo sapiens OX=9606	1:Experimental evidence at protein level	Metastasis-associated protein MTA2	1	0.999	9	2	0	2	674473	636526	498649	584932	465980	568154	821667	497051	633880	569129	1.08427e+06	266731	665894	854732	1.02973e+06	931098	739310	1.25811e+06	1.16708e+06	1.12381e+06	853485	1.03175e+06	722222	523266	961056	800311	504485	464920	990310	590952	527396	891790	537488	513934	708098
sp|O94778|AQP8_HUMAN	O94778	AQP8_HUMAN	AQP8	261	11.9	Homo sapiens OX=9606	1:Experimental evidence at protein level	Aquaporin-8	1	0.9944	3	41	41	41	4.35973e+06	4.9763e+06	4.36486e+06	4.45814e+06	4.48784e+06	1.93883e+06	1.23343e+06	936070	3.72773e+06	1.60992e+06	4347212	4205939	4.00851e+06	3.78697e+06	0	0	0	0	1.24916e+06	4959966	4.50334e+06	5337109	3.19846e+06	850979	0	0	312030	3.68739e+06	5521409	6.29552e+06	5.42854e+06	6688155	5.88851e+06	4.37727e+06	3049787
sp|O94788|AL1A2_HUMAN	O94788	AL1A2_HUMAN	ALDH1A2	518	20.3	Homo sapiens OX=9606	1:Experimental evidence at protein level	Retinal dehydrogenase 2	1	0.9987	7	0	0	43	0	0	0	0	0	0	0	0	0	0	0	0	0	0	0	0	0	0	0	0	0	0	0	0	0	0	0	0	0	0	0	0	0	0	0
sp|O94808|GFPT2_HUMAN	O94808	GFPT2_HUMAN	GFPT2	682	9.7	Homo sapiens OX=9606	1:Experimental evidence at protein level	Glutamine--fructose-6-phosphate aminotransferase [isomerizing] 2	0.9747	0.9909	4	0	0	68	0	0	0	0	0	0	0	0	0	0	0	0	0	0	0	0	0	0	0	0	0	0	0	0	0	0	0	0	0	0	0	0	0	0	0
sp|O94811|TPPP_HUMAN	O94811	TPPP_HUMAN	TPPP	219	26.9	Homo sapiens OX=9606	1:Experimental evidence at protein level	Tubulin polymerization-promoting protein	1	0.999	4	3	3	3	223951	0	0	177351	0	325776	762319	0	379806	468621	0	0	0	0	1.06801e+06	1.0072e+06	620135	1.02018e+06	858525	261105	0	126691	0	645318	1.01468e+06	722912	861875	365072	0	0	124264	192404	364387	338720	251081
sp|O94819|KBTBB_HUMAN	O94819	KBTBB_HUMAN	KBTBD11	623	10.3	Homo sapiens OX=9606	1:Experimental evidence at protein level	Kelch repeat and BTB domain-containing protein 11	1	0.9986	3	4	4	4	175236	298413	190563	137342	181019	159629	145470	113730	183954	121600	191357	0	214858	0	0	0	0	0	0	0	196894	253227	243536	156988	0	0	0	0	0	205806	0	157795	229146	153758	188010
sp|O94826|TOM70_HUMAN	O94826	TOM70_HUMAN	TOMM70	608	36.2	Homo sapiens OX=9606	1:Experimental evidence at protein level	Mitochondrial import receptor subunit TOM70	1	0.999	19	59	59	59	1.62335e+06	1.48663e+06	1498401	1.91735e+06	1.80558e+06	2621933	2.55499e+06	2624404	2394709	2.297e+06	1.54487e+06	1.67892e+06	1.85178e+06	1.95072e+06	2598280	2452598	2.36331e+06	2.60444e+06	2485960	1.48386e+06	1.62427e+06	1.55407e+06	1.77155e+06	2.40667e+06	2642420	2.51755e+06	2.76597e+06	1.53727e+06	1.43262e+06	1.32552e+06	1.54194e+06	1.67148e+06	1.51384e+06	1.9638e+06	1.86983e+06
sp|O94832|MYO1D_HUMAN	O94832	MYO1D_HUMAN	MYO1D	1006	40.2	Homo sapiens OX=9606	1:Experimental evidence at protein level	Unconventional myosin-Id	1	0.999	33	115	100	115	2.15034e+06	2239232	1.84446e+06	2.23428e+06	1.11082e+06	2.55202e+06	4.04093e+06	3707188	3476819	3.36863e+06	2.64317e+06	2405315	2.10478e+06	2026442	3.92148e+06	3.75598e+06	3.83191e+06	4119428	4.18648e+06	2.56139e+06	2.50894e+06	1.77326e+06	1.74153e+06	3.09921e+06	3.94484e+06	3.77978e+06	4278567	2106270	2.12361e+06	2454967	2.06201e+06	2.09154e+06	2.09913e+06	2.13453e+06	2199427
sp|O94855|SC24D_HUMAN	O94855	SC24D_HUMAN	SEC24D	1032	27	Homo sapiens OX=9606	1:Experimental evidence at protein level	Protein transport protein Sec24D	1	0.999	22	297	297	297	5066627	9394090	5.35698e+06	4.87065e+06	6698740	4239041	6036718	6.6189e+06	6.00233e+06	3834523	3926368	3.05678e+06	8739610	5480169	3819180	3.69195e+06	2.52543e+06	6946776	6480279	7539397	5.01944e+06	5373750	8508811	7901775	5673329	6531077	4228647	8784864	7466918	8810449	7113895	7105744	7.35663e+06	8031874	6135104
sp|O94856|NFASC_HUMAN	O94856	NFASC_HUMAN	NFASC	1347	7	Homo sapiens OX=9606	1:Experimental evidence at protein level	Neurofascin	0.9865	0.9984	1	1	1	1	0	0	0	0	0	0	364553	323420	0	261352	0	0	0	0	470711	485959	0	490019	382767	88818.1	0	0	0	390489	511283	502246	552637	0	0	0	0	0	0	88238.2	74816
sp|O94874|UFL1_HUMAN	O94874	UFL1_HUMAN	UFL1	794	45.2	Homo sapiens OX=9606	1:Experimental evidence at protein level	E3 UFM1-protein ligase 1	1	0.999	33	540	516	540	7793415	8208913	7082448	4.01252e+06	7694729	5911107	4840742	4859597	5.03772e+06	3.42362e+06	8.2417e+06	7560915	9424116	8632005	2.38664e+06	1.85729e+06	2.91455e+06	3.96725e+06	3.79622e+06	5.85234e+06	9192644	9562228	9867613	4676795	1930669	2.07183e+06	2.20435e+06	9490719	7028102	8787819	9059526	7.61033e+06	9325288	9150965	6366445
sp|O94875|SRBS2_HUMAN	O94875	SRBS2_HUMAN	SORBS2	1100	26.9	Homo sapiens OX=9606	1:Experimental evidence at protein level	Sorbin and SH3 domain-containing protein 2	1	0.999	26	313	313	313	8656904	10056865	9666091	10079965	10777588	8916618	6848215	6.31886e+06	5095328	9669869	8482782	10582434	9309344	9861314	2.52895e+06	2.77517e+06	4.41443e+06	2.43251e+06	6028128	10569319	11927584	9244691	13799422	4.97806e+06	2931466	3.38669e+06	3327032	9218746	9588437	11031152	11475292	20637680	6.66271e+06	8000438	10349583
sp|O94886|CSCL1_HUMAN	O94886	CSCL1_HUMAN	TMEM63A	807	5.1	Homo sapiens OX=9606	1:Experimental evidence at protein level	CSC1-like protein 1	0.9925	0.9989	1	2	2	2	248920	315749	237510	296919	300528	164663	170548	167887	206917	0	215264	277318	392124	310239	0	0	0	0	201709	255314	256691	245242	316829	111480	0	0	0	217555	235422	260295	244422	341762	0	304164	265766
sp|O94888|UBXN7_HUMAN	O94888	UBXN7_HUMAN	UBXN7	489	9.4	Homo sapiens OX=9606	1:Experimental evidence at protein level	UBX domain-containing protein 7	1	0.999	3	4	4	4	203189	201846	341923	357156	370696	462143	527193	525353	584446	277255	351359	352924	210055	199815	687881	321120	275913	563120	277518	159884	272226	342860	368544	312740	697635	266403	679552	0	200416	0	0	200341	197097	179514	189620
sp|O94901|SUN1_HUMAN	O94901	SUN1_HUMAN	SUN1	785	15.4	Homo sapiens OX=9606	1:Experimental evidence at protein level	SUN domain-containing protein 1	1	0.999	6	5	5	5	444096	553575	554992	664496	719660	353701	91506.2	485240	493504	351207	293076	404474	275857	556107	771819	952508	978366	485966	627610	988280	347764	637145	520533	351014	848744	913795	746153	234806	399688	833069	484746	398650	704485	325417	484293
sp|O94903|PLPHP_HUMAN	O94903	PLPHP_HUMAN	PLPBP	275	38.5	Homo sapiens OX=9606	1:Experimental evidence at protein level	Pyridoxal phosphate homeostasis protein	1	0.999	7	100	100	100	3.54982e+06	3.92179e+06	4.97821e+06	4.19106e+06	4588596	4.03539e+06	3876457	4.40649e+06	4.30894e+06	3.64491e+06	4.50812e+06	4.20272e+06	5056628	4.72453e+06	3.02983e+06	1575140	2.76383e+06	2413031	4.24508e+06	4292265	4.18825e+06	4678753	4.66878e+06	3.80868e+06	3.1536e+06	2.84164e+06	3.73334e+06	4400197	4.01288e+06	4.70262e+06	4.70907e+06	4662867	4455741	4.61358e+06	4745007
sp|O94905|ERLN2_HUMAN	O94905	ERLN2_HUMAN	ERLIN2	339	52.5	Homo sapiens OX=9606	1:Experimental evidence at protein level	Erlin-2	1	0.999	13	287	190	287	6.57278e+06	7.35875e+06	7030633	7476685	4538574	4.51517e+06	4550909	2.60114e+06	5110071	4765336	7.08231e+06	5.78924e+06	7.52791e+06	5537346	2.36027e+06	2113181	2.84969e+06	2.43847e+06	4534163	7.80685e+06	8.17947e+06	7525420	6.57608e+06	4.59339e+06	3517113	3375313	1.85754e+06	5.08781e+06	7662834	7400459	7.43918e+06	6.84307e+06	7047161	6613671	3.83112e+06
sp|O94906|PRP6_HUMAN	O94906	PRP6_HUMAN	PRPF6	941	23.1	Homo sapiens OX=9606	1:Experimental evidence at protein level	Pre-mRNA-processing factor 6	1	0.999	15	27	27	27	3.1347e+06	3.09656e+06	4.17869e+06	3.87295e+06	3.89026e+06	4.34191e+06	3.53917e+06	3.82477e+06	3.71188e+06	3.90797e+06	3.62707e+06	4818018	5643749	5.3074e+06	3.31989e+06	2.93723e+06	2.49423e+06	3.41111e+06	2.78175e+06	4183321	4.65493e+06	5.18133e+06	5334578	4.14057e+06	3791874	3.373e+06	4.04998e+06	5007553	3.58993e+06	3.99816e+06	4212734	4.77032e+06	5428921	5095477	5.16766e+06
sp|O94919|ENDD1_HUMAN	O94919	ENDD1_HUMAN	ENDOD1	500	17.8	Homo sapiens OX=9606	1:Experimental evidence at protein level	Endonuclease domain-containing 1 protein	1	0.999	6	5	5	5	860537	1.06187e+06	1.14171e+06	1.23541e+06	1.22527e+06	1.08494e+06	1.318e+06	1.19748e+06	472945	1.1088e+06	1.02848e+06	913369	850357	349710	1565656	1.4477e+06	1.87207e+06	1.56392e+06	1354818	1.12418e+06	1.15764e+06	267364	825407	1.04621e+06	1.31391e+06	1.41651e+06	1.36207e+06	864574	0	612697	1.15873e+06	1027317	590150	962728	613832
sp|O94925|GLSK_HUMAN	O94925	GLSK_HUMAN	GLS	669	26.9	Homo sapiens OX=9606	1:Experimental evidence at protein level	Glutaminase kidney isoform, mitochondrial	1	0.999	15	143	143	143	2.26208e+06	2159483	2593777	3068704	2333318	5975915	9964234	9471210	8489724	7196959	3.13725e+06	3.01231e+06	2070823	3028489	9818688	12075412	9044394	9764226	7815411	3.29968e+06	2679981	2286227	2.78636e+06	14324901	11163641	11414588	10479326	3018947	2409678	2.51239e+06	2235961	2.43293e+06	2.05178e+06	3.25796e+06	4.2218e+06
sp|O94973|AP2A2_HUMAN	O94973	AP2A2_HUMAN	AP2A2	939	28.2	Homo sapiens OX=9606	1:Experimental evidence at protein level	AP-2 complex subunit alpha-2	1	0.999	24	222	134	222	1.42501e+06	1075649	2.02792e+06	2.14111e+06	1.63762e+06	1.96492e+06	2.50269e+06	2.10849e+06	1.82821e+06	2.09777e+06	1.69362e+06	887898	1.38166e+06	1013741	1932328	2.43278e+06	2128839	2.24942e+06	2884542	1706371	1.75824e+06	1.53359e+06	2.44384e+06	2.31986e+06	2.07832e+06	2315417	2.89864e+06	1.87819e+06	1502167	1.34711e+06	1.62173e+06	1.85319e+06	1.31539e+06	1.64884e+06	1.82342e+06
sp|O94979|SC31A_HUMAN	O94979	SC31A_HUMAN	SEC31A	1220	33.9	Homo sapiens OX=9606	1:Experimental evidence at protein level	Protein transport protein Sec31A	1	0.999	39	727	726	727	9591860	10815901	7645889	8788898	6212495	7982259	9701584	8516672	8307008	6.28964e+06	8902989	9621356	10673666	10028942	7384075	7160677	6334815	8527072	8075171	9275060	11809618	11126387	11410277	9340906	8052762	7895791	10092780	11052344	9220560	11014690	10788850	7306532	10698482	10273986	9337535
sp|O95049|ZO3_HUMAN	O95049	ZO3_HUMAN	TJP3	919	7	Homo sapiens OX=9606	1:Experimental evidence at protein level	Tight junction protein ZO-3	0.9995	0.999	1	1	1	1	279014	239255	371284	461919	572772	304670	223469	189441	159958	375602	211129	230929	231539	425032	0	0	0	0	0	0	402770	302681	527568	0	0	0	0	289682	388927	285657	261910	617924	186860	234116	388634
sp|O95070|YIF1A_HUMAN	O95070	YIF1A_HUMAN	YIF1A	293	15.7	Homo sapiens OX=9606	1:Experimental evidence at protein level	Protein YIF1A	1	0.999	3	43	43	43	1.19857e+06	1380846	1.4223e+06	999862	678119	1.02637e+06	640944	585346	731724	615591	1.20435e+06	1.35818e+06	739696	1.09213e+06	903244	457413	623714	815521	643486	1.34393e+06	1459411	1.22167e+06	1.00642e+06	640148	625401	555634	694945	1.14055e+06	862168	1.4293e+06	1.51343e+06	863856	1.45089e+06	960618	731860
sp|O95139|NDUB6_HUMAN	O95139	NDUB6_HUMAN	NDUFB6	128	32	Homo sapiens OX=9606	1:Experimental evidence at protein level	NADH dehydrogenase [ubiquinone] 1 beta subcomplex subunit 6	1	0.9988	3	25	25	25	2.31492e+06	2281046	2.8033e+06	2.89665e+06	2.80724e+06	1.23759e+06	3.01789e+06	1.30432e+06	3.30245e+06	1.69785e+06	2515801	2601741	2377781	1.17811e+06	2987954	1.38786e+06	2549448	1.59381e+06	3.31716e+06	2.42156e+06	2.27752e+06	2.39262e+06	1.20597e+06	3.54069e+06	2.99599e+06	3863620	3368082	2336027	2637533	1.98568e+06	2.43782e+06	1.21533e+06	2431554	2.48141e+06	2.57534e+06
sp|O95140|MFN2_HUMAN	O95140	MFN2_HUMAN	MFN2	757	25	Homo sapiens OX=9606	1:Experimental evidence at protein level	Mitofusin-2	1	0.999	9	4	2	4	729667	683096	739930	852179	1.05633e+06	804916	913481	987790	1.01103e+06	847594	918833	939163	1.19178e+06	1.05822e+06	1.17901e+06	1.10503e+06	1.21355e+06	601053	1.21497e+06	853012	1.0061e+06	1100079	1.43887e+06	1.19081e+06	905534	1.17088e+06	845472	908478	985757	815650	930164	1.04379e+06	817821	922744	1.31298e+06
sp|O95154|ARK73_HUMAN	O95154	ARK73_HUMAN	AKR7A3	331	55.9	Homo sapiens OX=9606	1:Experimental evidence at protein level	Aflatoxin B1 aldehyde reductase member 3	1	0.999	16	328	189	328	19591500	17953614	19007138	24019808	22921908	15769828	4302138	5.04784e+06	9401279	6921745	15317195	14968364	20799420	25106336	2.31674e+06	0	97591.4	0	5030096	11807332	12625028	23553590	17266388	6424125	460516	0	0	13777909	14854708	11096348	16601260	19820796	20094440	13635452	9298295
sp|O95163|ELP1_HUMAN	O95163	ELP1_HUMAN	ELP1	1332	11.6	Homo sapiens OX=9606	1:Experimental evidence at protein level	Elongator complex protein 1	1	0.999	8	14	14	14	137794	423576	656505	669334	490737	887874	946830	560086	513177	973175	473496	672637	653458	430365	1241341	745805	528865	1577255	1.03449e+06	195390	410794	147186	237983	617147	641947	1.34395e+06	1.22246e+06	450933	195775	503896	427016	444484	595546	429898	709537
sp|O95167|NDUA3_HUMAN	O95167	NDUA3_HUMAN	NDUFA3	84	50	Homo sapiens OX=9606	1:Experimental evidence at protein level	NADH dehydrogenase [ubiquinone] 1 alpha subcomplex subunit 3	0.9999	0.9927	2	1	1	1	464028	0	464338	0	0	534433	678650	750301	800542	443739	543963	0	0	629288	631388	592569	321450	652915	563252	728848	386406	519835	0	1.02115e+06	640419	724934	1.21414e+06	771179	921797	448859	488510	868821	0	795029	805754
sp|O95168|NDUB4_HUMAN	O95168	NDUB4_HUMAN	NDUFB4	129	45.7	Homo sapiens OX=9606	1:Experimental evidence at protein level	NADH dehydrogenase [ubiquinone] 1 beta subcomplex subunit 4	1	0.999	5	49	49	49	2941570	3.02174e+06	3.71758e+06	3614030	3.59084e+06	3505077	3.61315e+06	3106866	2.81164e+06	4.06428e+06	3505654	3.99813e+06	3.46866e+06	3742975	3.12209e+06	3481682	3.10098e+06	3530257	4245558	3369868	3.96602e+06	3.77365e+06	4.40989e+06	4248437	3.74949e+06	4.40885e+06	3.9463e+06	3.71097e+06	3606883	3513248	3.81428e+06	4031326	3.26126e+06	3.93249e+06	4164312
sp|O95169|NDUB8_HUMAN	O95169	NDUB8_HUMAN	NDUFB8	186	35.5	Homo sapiens OX=9606	1:Experimental evidence at protein level	NADH dehydrogenase [ubiquinone] 1 beta subcomplex subunit 8, mitochondrial	1	0.999	5	24	24	24	1.72532e+06	2188248	2.10188e+06	2.37324e+06	1.88832e+06	2.21851e+06	2.37756e+06	2.08767e+06	2.12643e+06	1981947	2.31783e+06	2.24528e+06	2.16304e+06	2.08314e+06	2368279	1.79518e+06	1.88793e+06	2.31149e+06	2165719	2.28333e+06	2.365e+06	2.32396e+06	2.39869e+06	2.06019e+06	2.15748e+06	2311268	2.0634e+06	1.96106e+06	2.39251e+06	2745421	2503890	2.90168e+06	2646389	2.4013e+06	2.50703e+06
sp|O95197|RTN3_HUMAN	O95197	RTN3_HUMAN	RTN3	1032	4.3	Homo sapiens OX=9606	1:Experimental evidence at protein level	Reticulon-3	1	0.999	2	62	62	62	3.94843e+06	4213677	3.68844e+06	3.63783e+06	4.08908e+06	4125045	3.42421e+06	3.16866e+06	4214726	4.95783e+06	3377624	3.44372e+06	3370416	3.79873e+06	3.45668e+06	3283920	2.51353e+06	3621572	4.44684e+06	3519709	3.97326e+06	3500257	5366120	4.0044e+06	3920129	3.46554e+06	4191660	3.08522e+06	3.35193e+06	3016325	3624582	4116906	2.9669e+06	3311408	3526495
sp|O95202|LETM1_HUMAN	O95202	LETM1_HUMAN	LETM1	739	29.9	Homo sapiens OX=9606	1:Experimental evidence at protein level	Mitochondrial proton/calcium exchanger protein	1	0.999	16	35	35	35	1.83523e+06	1.66051e+06	1.56153e+06	1.97045e+06	1.57378e+06	1.20841e+06	1.5423e+06	1.55778e+06	1.60851e+06	1.57305e+06	1.72953e+06	1.67898e+06	1.5199e+06	1.84395e+06	1.37004e+06	517707	813171	886437	1.63222e+06	1.64326e+06	1572543	1.54467e+06	1.70172e+06	1.81642e+06	1.35382e+06	1.56422e+06	1.61448e+06	968861	1.80735e+06	1.03517e+06	1453805	2.07209e+06	1.74361e+06	1245312	2.15394e+06
sp|O95218|ZRAB2_HUMAN	O95218	ZRAB2_HUMAN	ZRANB2	330	29.4	Homo sapiens OX=9606	1:Experimental evidence at protein level	Zinc finger Ran-binding domain-containing protein 2	1	0.999	6	4	4	4	387185	0	347245	281274	0	392364	425929	399742	534077	379102	306391	365565	389473	319992	716346	531398	506406	630898	422275	277040	263107	380163	351619	441757	635567	556824	499388	245268	331239	0	298824	278299	329724	326108	388635
sp|O95232|LC7L3_HUMAN	O95232	LC7L3_HUMAN	LUC7L3	432	17.4	Homo sapiens OX=9606	1:Experimental evidence at protein level	Luc7-like protein 3	1	0.999	4	2	2	2	206273	217312	193271	188616	204040	206700	218588	235146	232489	0	191895	168162	191948	219503	298088	258585	258909	300262	0	207731	190368	285137	0	0	0	305983	0	0	243607	220058	197392	279993	183158	194809	208878
sp|O95249|GOSR1_HUMAN	O95249	GOSR1_HUMAN	GOSR1	250	16.4	Homo sapiens OX=9606	1:Experimental evidence at protein level	Golgi SNAP receptor complex member 1	1	0.9983	3	7	7	7	863758	620336	935593	841065	620487	609394	597116	747038	739406	590067	484310	923371	874507	799879	690553	508358	483563	719619	628180	510748	733902	549982	603356	928630	774857	677224	708536	715412	505349	631070	575700	473983	673523	571349	485019
sp|O95292|VAPB_HUMAN	O95292	VAPB_HUMAN	VAPB	243	46.5	Homo sapiens OX=9606	1:Experimental evidence at protein level	Vesicle-associated membrane protein-associated protein B/C	1	0.999	10	122	122	158	2933365	3.01034e+06	3.65952e+06	3.14395e+06	3.22893e+06	3940789	3.87471e+06	3766002	3.42828e+06	3.42292e+06	3.08101e+06	3.27334e+06	3.28655e+06	3.33427e+06	4.33515e+06	3.75662e+06	2733598	4.34558e+06	3829176	3.33464e+06	3.81775e+06	3.65324e+06	3.60073e+06	4674001	4336863	4252955	4484990	3742457	3.40403e+06	3.52784e+06	3614297	3.51878e+06	3.82635e+06	3.93699e+06	3515275
sp|O95298|NDUC2_HUMAN	O95298	NDUC2_HUMAN	NDUFC2	119	29.4	Homo sapiens OX=9606	1:Experimental evidence at protein level	NADH dehydrogenase [ubiquinone] 1 subunit C2	1	0.9986	4	39	29	39	1.8368e+06	1.80833e+06	2.35674e+06	2518906	906075	2.45884e+06	2464221	2.22304e+06	2.18515e+06	2.29381e+06	1.84273e+06	1.19507e+06	2.35879e+06	2113104	1.97722e+06	1.96914e+06	980692	1.88795e+06	2471467	1.11904e+06	1.03769e+06	1.13226e+06	2.41277e+06	2.63474e+06	2867784	2.36631e+06	1.31333e+06	2.32107e+06	1119555	2.71797e+06	1.16678e+06	1.18294e+06	1085193	2.40926e+06	2940762
sp|O95299|NDUAA_HUMAN	O95299	NDUAA_HUMAN	NDUFA10	355	28.2	Homo sapiens OX=9606	1:Experimental evidence at protein level	NADH dehydrogenase [ubiquinone] 1 alpha subcomplex subunit 10, mitochondrial	1	0.999	9	58	58	58	2.26614e+06	1783009	2.00595e+06	2.29013e+06	2.22779e+06	2286678	2098546	1.96724e+06	2.08477e+06	2.56474e+06	1801557	1.59734e+06	2.02577e+06	2.40159e+06	2.07814e+06	1609859	1.52755e+06	1.6702e+06	1.40225e+06	923158	2106998	2.51942e+06	1.5064e+06	2.37235e+06	2.0382e+06	1768773	2453297	2.1854e+06	1.19342e+06	1.95221e+06	1.94026e+06	2138058	2.44598e+06	2.42151e+06	2432074
sp|O95336|6PGL_HUMAN	O95336	6PGL_HUMAN	PGLS	258	59.7	Homo sapiens OX=9606	1:Experimental evidence at protein level	6-phosphogluconolactonase	1	0.999	12	157	157	157	7886257	7.0307e+06	9192683	8761463	9284382	9110898	9093448	9403409	7.17555e+06	10342424	9110992	8848599	7684322	9118474	8051917	9247804	8.36975e+06	8494138	8923039	7911844	9253860	8497881	9804708	10005143	8718396	8731554	8623252	8281382	6436542	7.07888e+06	7804997	7993938	7.47763e+06	7901861	8380090
sp|O95340|PAPS2_HUMAN	O95340	PAPS2_HUMAN	PAPSS2	614	51	Homo sapiens OX=9606	1:Experimental evidence at protein level	Bifunctional 3'-phosphoadenosine 5'-phosphosulfate synthase 2	1	0.999	27	259	255	259	2.67037e+06	2.65555e+06	3053033	3.10771e+06	4.40521e+06	8218343	14476220	14564074	12631534	9443302	3.84019e+06	2.62978e+06	2.65687e+06	3326227	16598476	16505165	16458764	20786096	17472042	5240469	2777365	2.72912e+06	2582886	19628216	19434842	17897488	20372716	2845952	2667901	2.72702e+06	2.78707e+06	2070104	3327472	4.67345e+06	4294177
sp|O95372|LYPA2_HUMAN	O95372	LYPA2_HUMAN	LYPLA2	231	26	Homo sapiens OX=9606	1:Experimental evidence at protein level	Acyl-protein thioesterase 2	1	0.999	5	5	5	5	3.306e+06	2.32039e+06	2.6564e+06	3.14998e+06	3.30356e+06	3848812	3.32391e+06	4214647	3380921	5.09422e+06	3.11416e+06	3753348	2.47013e+06	4.86168e+06	2.52126e+06	4.4037e+06	4.38614e+06	2.73616e+06	3.12536e+06	3.47641e+06	4.39738e+06	2538878	3308656	2.51251e+06	2.41438e+06	3269719	2608895	2.89318e+06	2.83845e+06	2.56178e+06	2871180	3083766	1.81332e+06	2.66339e+06	3.02293e+06
sp|O95373|IPO7_HUMAN	O95373	IPO7_HUMAN	IPO7	1038	4.8	Homo sapiens OX=9606	1:Experimental evidence at protein level	Importin-7	1	0.9987	4	6	6	6	0	0	0	0	0	0	0	673400	1000475	1.20718e+06	0	0	0	0	0	0	1.04388e+06	0	458290	571812	0	0	0	0	834213	832794	0	0	0	551534	0	737784	459315	0	396185
sp|O95394|AGM1_HUMAN	O95394	AGM1_HUMAN	PGM3	542	39.5	Homo sapiens OX=9606	1:Experimental evidence at protein level	Phosphoacetylglucosamine mutase	1	0.999	17	98	98	98	3.32924e+06	3401459	3.31528e+06	3.24986e+06	2.68668e+06	528328	1.35282e+06	1.13353e+06	2223180	855380	3.2221e+06	4.2097e+06	3.99698e+06	2710140	1.13489e+06	969755	1.49083e+06	1.1289e+06	881435	2916257	4.05896e+06	4.4227e+06	3.69791e+06	1.58188e+06	887536	923183	898787	3.42809e+06	3545037	3.32401e+06	3889753	3480509	3593731	3.37833e+06	1.99849e+06
sp|O95399|UTS2_HUMAN	O95399	UTS2_HUMAN	UTS2	124	6.5	Homo sapiens OX=9606	1:Experimental evidence at protein level	Urotensin-2	0.8009	0.9923	1	35	35	35	23553414	25758930	21644564	24265264	21989232	19593680	17297412	21948176	21118628	19425296	27269410	28580802	36768316	28756826	14567470	10718330	9595656	15966549	21242194	27194726	26305076	32375546	28591436	22113766	15788793	15433004	17391834	29168428	29277988	26253500	26595250	24360270	31271924	33339354	32292710
sp|O95433|AHSA1_HUMAN	O95433	AHSA1_HUMAN	AHSA1	338	53.8	Homo sapiens OX=9606	1:Experimental evidence at protein level	Activator of 90 kDa heat shock protein ATPase homolog 1	1	0.999	13	136	136	136	1.74753e+06	1.9488e+06	1.81696e+06	1.80223e+06	2.16435e+06	2389629	2830196	2427025	2.77673e+06	2360579	1827861	2.58929e+06	1943039	1.62207e+06	2.59856e+06	2.4746e+06	2.73095e+06	3.13514e+06	3.27163e+06	2155510	1838594	1.76022e+06	2.04342e+06	2419691	3521090	2.91658e+06	2.84341e+06	1.16787e+06	2363553	2.05127e+06	2.25755e+06	2.10357e+06	2.18491e+06	1.75779e+06	1.84886e+06
sp|O95467|GNAS3_HUMAN	O95467	GNAS3_HUMAN	GNAS	245	10.6	Homo sapiens OX=9606	2:Experimental evidence at transcript level	Neuroendocrine secretory protein 55	0.972	0.9938	2	6	6	6	0	0	0	0	0	621695	815471	0	0	651162	0	0	0	0	1.40901e+06	1.06218e+06	982973	1.10326e+06	470796	0	0	0	0	500569	859535	712092	701996	93084.9	0	0	0	0	0	0	0
sp|O95470|SGPL1_HUMAN	O95470	SGPL1_HUMAN	SGPL1	568	25	Homo sapiens OX=9606	1:Experimental evidence at protein level	Sphingosine-1-phosphate lyase 1	1	0.999	9	15	15	15	916392	972647	978379	1.16626e+06	659045	696362	1.45717e+06	1.16315e+06	1.15082e+06	1.31277e+06	949330	995062	1.11081e+06	1305479	1.14722e+06	1.39021e+06	1.01332e+06	857913	764892	916239	717787	718676	336867	1.51321e+06	839842	1.44721e+06	874981	603444	1.0069e+06	784158	1.00601e+06	1.04896e+06	492244	935385	986434
sp|O95486|SC24A_HUMAN	O95486	SC24A_HUMAN	SEC24A	1093	11.5	Homo sapiens OX=9606	1:Experimental evidence at protein level	Protein transport protein Sec24A	1	0.9986	8	12	12	12	1.65681e+06	1.67761e+06	1.29516e+06	1.24142e+06	1.14207e+06	1.26262e+06	988560	576754	911229	712932	1.45082e+06	1.56104e+06	2.05975e+06	1.1377e+06	484054	538342	462470	892474	818572	983398	1.77602e+06	1.86772e+06	1.91016e+06	1.08096e+06	275995	962752	958686	1.42677e+06	1.67052e+06	1.80348e+06	1.67712e+06	1.27765e+06	2.06313e+06	1.60839e+06	1083525
sp|O95487|SC24B_HUMAN	O95487	SC24B_HUMAN	SEC24B	1268	5.1	Homo sapiens OX=9606	1:Experimental evidence at protein level	Protein transport protein Sec24B	1	0.9989	6	1	1	1	0	0	0	0	0	0	0	226587	267060	0	0	0	0	0	0	0	0	0	409524	164633	0	0	0	335188	308928	333922	396220	194839	154358	217037	160344	178212	236731	280484	197619
sp|O95563|MPC2_HUMAN	O95563	MPC2_HUMAN	MPC2	127	22.8	Homo sapiens OX=9606	1:Experimental evidence at protein level	Mitochondrial pyruvate carrier 2	0.9997	0.9941	2	1	1	1	0	0	0	0	0	0	0	0	0	0	0	0	0	0	0	0	0	0	0	40015.4	0	0	0	0	0	0	0	0	0	0	0	0	0	0	0
sp|O95671|ASML_HUMAN	O95671	ASML_HUMAN	ASMTL	621	19.5	Homo sapiens OX=9606	1:Experimental evidence at protein level	Probable bifunctional dTTP/UTP pyrophosphatase/methyltransferase protein	1	0.999	10	42	42	42	957996	794176	2.71945e+06	2.78831e+06	854175	2881330	1.5517e+06	1867610	1.45739e+06	3833178	2.74235e+06	1.18008e+06	1.49998e+06	1.97692e+06	2933536	1.89173e+06	1.4593e+06	2.97987e+06	1.07537e+06	945844	1.22008e+06	1193961	3.423e+06	3.11092e+06	3.00541e+06	2.89468e+06	3557276	1.25279e+06	1.20468e+06	1.06087e+06	1.14406e+06	1.27969e+06	2.12372e+06	1.00955e+06	1.4422e+06
sp|O95674|CDS2_HUMAN	O95674	CDS2_HUMAN	CDS2	445	14.6	Homo sapiens OX=9606	1:Experimental evidence at protein level	Phosphatidate cytidylyltransferase 2	1	0.999	6	29	29	29	820419	629079	929936	929707	964612	1.59812e+06	2288813	2.28968e+06	1.28313e+06	2.4537e+06	959537	1.03148e+06	846819	1.10071e+06	3.16647e+06	3.07112e+06	2.92376e+06	3292479	2.61438e+06	1.16617e+06	510586	721578	928514	2.76852e+06	2878943	4.16088e+06	3491097	963507	972689	531374	1073540	783741	782490	976340	1.09631e+06
sp|O95716|RAB3D_HUMAN	O95716	RAB3D_HUMAN	RAB3D	219	58.4	Homo sapiens OX=9606	1:Experimental evidence at protein level	Ras-related protein Rab-3D	1	0.999	12	346	192	404	9682927	10461671	9014150	7732865	7117019	10228036	15259243	10005272	14436675	15796069	8.06827e+06	8.25005e+06	10173649	11133770	20605482	20253780	17631990	11932938	19654252	10726394	9757673	12156308	13989517	20757044	19561516	18658474	24107288	11538603	10100282	9945758	9916303	8656792	9932228	10982375	9449815
sp|O95747|OXSR1_HUMAN	O95747	OXSR1_HUMAN	OXSR1	527	19.5	Homo sapiens OX=9606	1:Experimental evidence at protein level	Serine/threonine-protein kinase	1	0.999	8	79	79	79	1.84333e+06	1.65995e+06	2.12853e+06	1.9061e+06	1.87231e+06	1.91456e+06	2.12114e+06	2.47403e+06	1.51036e+06	2.41605e+06	1.74495e+06	1.59481e+06	1.69727e+06	1.95971e+06	2196378	1.96648e+06	1.82744e+06	2.07039e+06	1.23776e+06	1.55615e+06	1.08978e+06	1.38403e+06	1496260	1.2716e+06	2.27771e+06	2214554	2.15223e+06	2.22218e+06	1.83635e+06	1.3483e+06	1577593	1.89138e+06	1.41587e+06	1.49638e+06	1.66311e+06
sp|O95757|HS74L_HUMAN	O95757	HS74L_HUMAN	HSPA4L	839	34.7	Homo sapiens OX=9606	1:Experimental evidence at protein level	Heat shock 70 kDa protein 4L	1	0.999	14	45	43	45	3.27775e+06	3373578	3488597	3355173	3355128	2911765	2.6016e+06	2791193	2.87384e+06	1888205	4.16794e+06	3906641	4438379	4321408	2.37786e+06	2.03848e+06	1.12302e+06	2472293	3179963	3.53235e+06	4.0746e+06	4113965	3.46575e+06	2.72185e+06	2.46531e+06	1344196	3307230	4452990	4.37851e+06	4042032	3.89414e+06	6854802	4.3376e+06	3779376	2.90476e+06
sp|O95758|PTBP3_HUMAN	O95758	PTBP3_HUMAN	PTBP3	552	15.4	Homo sapiens OX=9606	1:Experimental evidence at protein level	Polypyrimidine tract-binding protein 3	1	0.9985	7	2	2	64	311377	223822	284086	282448	283014	400266	466449	416127	402692	494964	0	344811	276451	393784	823425	429183	0	677244	353855	215378	246414	246267	203177	441180	637063	392031	564356	322943	251211	326050	258570	423025	275816	279646	284689
sp|O95777|LSM8_HUMAN	O95777	LSM8_HUMAN	LSM8	96	38.5	Homo sapiens OX=9606	1:Experimental evidence at protein level	U6 snRNA-associated Sm-like protein LSm8	1	0.999	3	1	1	1	834603	936169	793885	620097	793968	960882	968128	370936	903558	409826	236320	340364	904013	944345	293242	1.1551e+06	1.0369e+06	740448	946429	281426	201338	222194	0	1.14886e+06	287569	320564	997228	0	393884	899978	775484	842364	432894	861730	913184
sp|O95782|AP2A1_HUMAN	O95782	AP2A1_HUMAN	AP2A1	977	26.6	Homo sapiens OX=9606	1:Experimental evidence at protein level	AP-2 complex subunit alpha-1	1	0.999	20	40	40	128	1.13899e+06	1.10854e+06	1.14161e+06	1.18939e+06	1.2189e+06	1392517	1.988e+06	1.92319e+06	1.58268e+06	1.64661e+06	1.11381e+06	1.04519e+06	990524	1.08186e+06	1.72061e+06	2.14691e+06	2118031	1.83993e+06	1.8656e+06	1.23187e+06	1156347	866945	963035	1.56415e+06	1.82762e+06	2.18975e+06	1.94566e+06	1.22497e+06	1026925	1.14934e+06	1.00198e+06	943561	923420	1082289	1.13698e+06
sp|O95810|CAVN2_HUMAN	O95810	CAVN2_HUMAN	CAVIN2	425	28	Homo sapiens OX=9606	1:Experimental evidence at protein level	Caveolae-associated protein 2	1	0.999	12	72	72	72	2.48696e+06	1.0111e+06	3.03107e+06	2.78462e+06	1.87442e+06	181822	398120	1.19477e+06	1.33192e+06	0	2.24597e+06	1.99613e+06	2.08184e+06	693613	619695	2.06344e+06	3491787	138931	1.00208e+06	2.43642e+06	568485	1453834	87593.4	93854	351724	798279	477940	526465	739875	3.14366e+06	920424	1.65961e+06	1216611	2108031	235387
sp|O95816|BAG2_HUMAN	O95816	BAG2_HUMAN	BAG2	211	24.2	Homo sapiens OX=9606	1:Experimental evidence at protein level	BAG family molecular chaperone regulator 2	1	0.9969	4	11	11	11	0	0	290167	0	0	0	564236	737013	445918	421376	236393	0	0	275059	623926	702291	546590	839381	595914	372525	248739	243846	0	556449	818088	704187	750031	0	0	0	0	0	280230	369253	0
sp|O95831|AIFM1_HUMAN	O95831	AIFM1_HUMAN	AIFM1	613	44.7	Homo sapiens OX=9606	1:Experimental evidence at protein level	Apoptosis-inducing factor 1, mitochondrial	1	0.999	19	326	326	326	7879582	7124947	7507788	5.82427e+06	7366530	8628055	6328309	6479655	5.23713e+06	8195933	8001322	4.99997e+06	7554731	8.22663e+06	4.34835e+06	3725114	2.25974e+06	2.40977e+06	5469528	6598179	7208282	4470023	8.17624e+06	6909065	5.32649e+06	4765140	5467985	7731802	7483517	7723499	8731066	9166646	7782569	8028950	6423403
sp|O95834|EMAL2_HUMAN	O95834	EMAL2_HUMAN	EML2	649	34.7	Homo sapiens OX=9606	1:Experimental evidence at protein level	Echinoderm microtubule-associated protein-like 2	1	0.999	17	185	185	185	2.47921e+06	3.06882e+06	2692086	2.6545e+06	3.2799e+06	3.84508e+06	3840300	3.64046e+06	3.03972e+06	4200145	2.90647e+06	2932712	3312947	3053261	4769910	3913783	3.22871e+06	4.38617e+06	4.36429e+06	3.25612e+06	2690021	3603431	3.61328e+06	4506472	4734814	4204882	5016339	3325102	3.35112e+06	3474885	3730746	4.12527e+06	3178911	3.48253e+06	3.89411e+06
sp|O95864|FADS2_HUMAN	O95864	FADS2_HUMAN	FADS2	444	8.8	Homo sapiens OX=9606	1:Experimental evidence at protein level	Acyl-CoA 6-desaturase	0.9969	0.999	2	9	9	9	0	0	0	0	0	294401	517102	390994	427571	238293	0	0	0	0	526247	602721	494198	631266	423017	163004	38647.8	0	0	505938	475637	659320	559234	0	0	0	0	0	0	61044.8	80278.9
sp|O95865|DDAH2_HUMAN	O95865	DDAH2_HUMAN	DDAH2	285	27	Homo sapiens OX=9606	1:Experimental evidence at protein level	N(G),N(G)-dimethylarginine dimethylaminohydrolase 2	1	0.999	6	51	43	51	1.43832e+06	1.63694e+06	2.03144e+06	2.62154e+06	2941460	1.71569e+06	1.22161e+06	1.41597e+06	1424617	1.26478e+06	2240082	1.53369e+06	1.2333e+06	1.46378e+06	941211	2.11714e+06	2527765	1.14245e+06	1.41465e+06	1.99887e+06	1.73767e+06	1.34546e+06	1.64298e+06	1.16598e+06	1225854	1.47484e+06	966990	1.59136e+06	1876347	1.42908e+06	1.49924e+06	2.07954e+06	1.10251e+06	1222789	1.95769e+06
sp|O95870|ABHGA_HUMAN	O95870	ABHGA_HUMAN	ABHD16A	558	17	Homo sapiens OX=9606	1:Experimental evidence at protein level	Phosphatidylserine lipase ABHD16A	1	0.999	8	26	26	26	516728	320418	483771	619186	555710	1.14535e+06	1.66695e+06	1.40143e+06	1085565	1.44601e+06	461616	499269	552076	673520	1.86414e+06	1.68469e+06	1.73547e+06	2.00664e+06	1640486	589196	329341	299410	521569	1.6122e+06	2.18846e+06	2.17576e+06	2.25509e+06	483409	439606	468680	358385	541432	408082	716476	556840
sp|O95881|TXD12_HUMAN	O95881	TXD12_HUMAN	TXNDC12	172	30.8	Homo sapiens OX=9606	1:Experimental evidence at protein level	Thioredoxin domain-containing protein 12	1	0.999	5	43	43	43	865199	809688	856478	1.23942e+06	789854	1.08916e+06	1.14995e+06	1.18604e+06	1122512	985754	1371150	946905	1656281	1.5052e+06	1.50657e+06	1.70712e+06	1.21793e+06	944275	1.40808e+06	1232460	1.31681e+06	1.51052e+06	1.23862e+06	1371240	962697	1.81051e+06	1.62172e+06	1.70894e+06	1.26406e+06	1.46174e+06	1.18488e+06	1.32157e+06	1441704	1.49309e+06	1.61394e+06
sp|O95954|FTCD_HUMAN	O95954	FTCD_HUMAN	FTCD	541	4.4	Homo sapiens OX=9606	1:Experimental evidence at protein level	Formimidoyltransferase-cyclodeaminase	0.9412	0.9955	1	1	1	1	0	0	0	0	0	0	0	0	0	0	0	0	0	0	0	0	0	222098	0	0	0	0	0	0	259027	0	0	0	0	0	0	0	0	0	0
sp|O96000|NDUBA_HUMAN	O96000	NDUBA_HUMAN	NDUFB10	172	57	Homo sapiens OX=9606	1:Experimental evidence at protein level	NADH dehydrogenase [ubiquinone] 1 beta subcomplex subunit 10	1	0.999	10	89	89	89	2.99638e+06	1.69067e+06	3.5267e+06	4700558	2.53258e+06	4.10955e+06	3.51268e+06	3356220	1.94565e+06	5.34759e+06	4804590	1.98777e+06	1.91466e+06	682133	3.55338e+06	3.07737e+06	1.57005e+06	1.97061e+06	4.11189e+06	3371241	799546	5446724	6.63389e+06	5035340	5547035	4.56367e+06	4925800	4.92163e+06	2.63867e+06	4805374	4119102	4.4312e+06	3.5263e+06	3.79743e+06	3801788
sp|O96005|CLPT1_HUMAN	O96005	CLPT1_HUMAN	CLPTM1	669	14.5	Homo sapiens OX=9606	1:Experimental evidence at protein level	Cleft lip and palate transmembrane protein 1	1	0.999	7	13	13	13	1093569	1.06938e+06	1.04737e+06	1.39404e+06	282251	1.94391e+06	2.59425e+06	478771	2.26232e+06	1.56478e+06	1.15226e+06	290243	994755	883456	2.56255e+06	2.21269e+06	2.31027e+06	3424966	2501187	1.58609e+06	1.37843e+06	1.466e+06	1113780	3.19709e+06	3.12969e+06	3.18454e+06	3.36456e+06	598545	455929	357856	1.22901e+06	543804	347054	1.23319e+06	1.56723e+06
sp|O96008|TOM40_HUMAN	O96008	TOM40_HUMAN	TOMM40	361	10	Homo sapiens OX=9606	1:Experimental evidence at protein level	Mitochondrial import receptor subunit TOM40 homolog	1	0.999	3	3	3	3	1.2077e+06	238481	1.18109e+06	1.31907e+06	306507	1.30264e+06	1.34669e+06	1.25829e+06	1.32815e+06	1.45652e+06	1.22274e+06	990157	1.19225e+06	1541834	1.30973e+06	1.22254e+06	1.16338e+06	1.33075e+06	1325711	1.10836e+06	1225149	1.00287e+06	1.15169e+06	1.24629e+06	1.31706e+06	1.3686e+06	1.39667e+06	1.59639e+06	276993	848650	1.17091e+06	1.27312e+06	890694	316888	1.71081e+06
sp|O96011|PX11B_HUMAN	O96011	PX11B_HUMAN	PEX11B	259	8.9	Homo sapiens OX=9606	1:Experimental evidence at protein level	Peroxisomal membrane protein 11B	0.9913	0.999	2	3	3	3	190818	158557	0	0	194157	228004	0	370935	199114	283678	0	220105	229978	0	342968	266364	240429	295615	0	172232	0	0	0	0	415776	0	0	0	203332	155644	171089	0	135793	187112	180203
sp|O96013|PAK4_HUMAN	O96013	PAK4_HUMAN	PAK4	591	14	Homo sapiens OX=9606	1:Experimental evidence at protein level	Serine/threonine-protein kinase PAK 4	1	0.9987	2	1	1	1	0	0	143983	158753	0	253927	0	0	0	0	131996	0	339147	0	298544	0	0	394038	0	0	0	0	0	329943	314305	429354	0	0	0	0	234312	0	0	0	0
sp|O96019|ACL6A_HUMAN	O96019	ACL6A_HUMAN	ACTL6A	429	28.4	Homo sapiens OX=9606	1:Experimental evidence at protein level	Actin-like protein 6A	1	0.999	6	50	50	50	1.75697e+06	1.73441e+06	1.98785e+06	1924149	1.85896e+06	1.2564e+06	1.88338e+06	1.62038e+06	2.0105e+06	1.72479e+06	1.76283e+06	1.99882e+06	1.04263e+06	1.71628e+06	1.86741e+06	2.07051e+06	1.78316e+06	1.82104e+06	1.14515e+06	1.85457e+06	1509528	1.70354e+06	1.53746e+06	1.98029e+06	1.15054e+06	1.13683e+06	1.10399e+06	1.57309e+06	2.08174e+06	1.87958e+06	1.45607e+06	1.85761e+06	1.81123e+06	1.70862e+06	1.59205e+06
sp|P00325|ADH1B_HUMAN	P00325	ADH1B_HUMAN	ADH1B	375	44.8	Homo sapiens OX=9606	1:Experimental evidence at protein level	All-trans-retinol dehydrogenase [NAD(+)] ADH1B	1	0.999	15	291	69	291	13824254	16936148	19366268	10953921	18202722	8964206	7560554	9011450	10867861	5888602	18003994	8528506	6327151	7.27297e+06	2647124	10831913	9173167	5639080	8431898	20703226	8328031	9839097	11083972	4.67227e+06	5.18511e+06	8072265	2.88779e+06	11294257	14736664	12200984	11250064	6538251	6243029	7234225	9951780
sp|P00326|ADH1G_HUMAN	P00326	ADH1G_HUMAN	ADH1C	375	40	Homo sapiens OX=9606	1:Experimental evidence at protein level	Alcohol dehydrogenase 1C	1	0.9988	15	4	4	192	351644	432447	877158	1.68083e+06	2.1991e+06	274733	618329	201280	461233	649957	631298	0	621379	1.35811e+06	0	0	0	0	525296	362561	393655	617895	561309	787682	372071	435404	577901	796911	851842	512453	454296	675387	355237	488508	417792
sp|P00338|LDHA_HUMAN	P00338	LDHA_HUMAN	LDHA	332	56.3	Homo sapiens OX=9606	1:Experimental evidence at protein level	L-lactate dehydrogenase A chain	1	0.999	20	492	426	492	30727190	23970376	24862744	27270010	30592770	22190270	14306858	17086266	28321998	16985276	27670564	32819196	28938452	25584424	5657221	10218647	13007755	5766662	21079512	22121640	22495436	24760380	24485870	13811288	7.28444e+06	10867563	9903210	22243812	19522660	25165240	20323264	22030776	22175082	18596084	20092228
sp|P00352|AL1A1_HUMAN	P00352	AL1A1_HUMAN	ALDH1A1	501	60.1	Homo sapiens OX=9606	1:Experimental evidence at protein level	Aldehyde dehydrogenase 1A1	1	0.999	33	575	502	575	13900090	9068872	7.78208e+06	7.57092e+06	13401052	21380572	24498242	23030202	20938990	9486334	9311000	12558668	18647090	12344980	17728494	27791650	25729720	18576096	20156318	11442944	8998472	18952240	17852482	29708782	21438948	30516604	26622458	14974830	15416658	11463723	8635769	8398545	17728376	18279602	21972456
sp|P00367|DHE3_HUMAN	P00367	DHE3_HUMAN	GLUD1	558	46.6	Homo sapiens OX=9606	1:Experimental evidence at protein level	Glutamate dehydrogenase 1, mitochondrial	1	0.999	24	563	64	563	7687730	7.19172e+06	6790748	7594623	8071814	7457177	8539569	8614454	9531082	6.74861e+06	7330363	6438081	7997504	7407254	7757283	8365305	9024072	7694956	9315805	7.42781e+06	6641601	7820904	9428294	8223683	7702182	8095214	8427952	6683845	6994195	6121448	7.55113e+06	7000002	6.74374e+06	8160439	7575226
sp|P00387|NB5R3_HUMAN	P00387	NB5R3_HUMAN	CYB5R3	301	61.5	Homo sapiens OX=9606	1:Experimental evidence at protein level	NADH-cytochrome b5 reductase 3	1	0.999	17	403	403	403	11281081	10956644	12650173	15825278	14701799	10853943	12936279	8259873	15883456	21042020	12370293	9749353	10280403	12869630	18534976	21959078	20260454	21397006	23055658	14206013	10851546	10595822	12062269	22467782	18949540	24102568	22759274	13712972	13795357	9599693	11771848	14429630	8502629	11731185	14188614
sp|P00390|GSHR_HUMAN	P00390	GSHR_HUMAN	GSR	522	49.2	Homo sapiens OX=9606	1:Experimental evidence at protein level	Glutathione reductase, mitochondrial	1	0.999	16	196	196	196	4548621	3.35653e+06	4.8234e+06	4503209	5.49784e+06	7435510	4141850	5.3047e+06	5.30177e+06	5.07547e+06	6513967	4.58988e+06	5.22105e+06	4505653	5892820	4044105	4.82704e+06	5209325	5106830	5.57289e+06	3.60546e+06	5.77841e+06	6.03321e+06	5943915	4.35636e+06	5200002	3.84955e+06	4.14584e+06	4622136	3.32808e+06	4.34077e+06	4951924	5.71807e+06	4.75927e+06	4968903
sp|P00403|COX2_HUMAN	P00403	COX2_HUMAN	MT-CO2	227	26.4	Homo sapiens OX=9606	1:Experimental evidence at protein level	Cytochrome c oxidase subunit 2	1	0.999	6	161	161	161	19743310	15318534	21422612	24926760	18652648	16723144	22731756	20215288	17594238	27171796	22355904	20230218	24567742	25783232	18364724	16861440	9936905	16402918	24802082	20219026	20674920	20356400	26060600	25355796	20821766	23427260	21177758	19786428	20623078	19244142	23732122	24151188	16729230	19194068	22862328
sp|P00488|F13A_HUMAN	P00488	F13A_HUMAN	F13A1	732	30.5	Homo sapiens OX=9606	1:Experimental evidence at protein level	Coagulation factor XIII A chain	1	0.999	20	111	111	111	4989484	10489413	5108675	6808628	8633817	5671538	3.51465e+06	4.09305e+06	6356420	5.42769e+06	5.82596e+06	5618740	4847267	4.0186e+06	872613	5211489	2.56633e+06	3.74889e+06	4.86769e+06	7096320	6479040	3.68744e+06	5.77504e+06	1.29098e+06	766048	809050	794656	5588321	3.46406e+06	4842714	4.72018e+06	3.6845e+06	4648371	5.64817e+06	11913239
sp|P00491|PNPH_HUMAN	P00491	PNPH_HUMAN	PNP	289	68.2	Homo sapiens OX=9606	1:Experimental evidence at protein level	Purine nucleoside phosphorylase	1	0.999	14	16	16	16	1.93634e+06	1.92393e+06	2.11802e+06	2.23428e+06	2.46011e+06	2112235	1861211	1.67312e+06	1830819	1.84449e+06	1.82964e+06	2.08732e+06	1782272	2.29632e+06	1.30098e+06	1.88207e+06	2290683	1.15756e+06	1.8079e+06	2198688	2.66415e+06	1.6457e+06	1986305	1.53825e+06	1.41855e+06	1.69724e+06	1.83838e+06	2.10796e+06	1641049	2.81219e+06	2.37622e+06	1.7674e+06	1.72246e+06	1.8101e+06	1.93693e+06
sp|P00505|AATM_HUMAN	P00505	AATM_HUMAN	GOT2	430	58.8	Homo sapiens OX=9606	1:Experimental evidence at protein level	Aspartate aminotransferase, mitochondrial	1	0.999	25	560	560	560	7.07775e+06	8.30782e+06	9019628	9341456	8403573	18963104	19270004	9984680	7.87411e+06	12059788	10167393	7251070	8714777	9837758	10958131	10000678	9225385	11691485	20415202	9268202	8937267	9950724	9952165	12780993	10273903	13026884	11275031	11007842	9079548	8934773	10380790	11935853	9567317	10741324	9468230
sp|P00533|EGFR_HUMAN	P00533	EGFR_HUMAN	EGFR	1210	14.8	Homo sapiens OX=9606	1:Experimental evidence at protein level	Epidermal growth factor receptor	1	0.999	6	4	4	4	547740	413180	599269	737414	810692	629142	125915	139049	136033	0	300118	581929	372892	640370	0	0	0	0	108553	248019	680591	531854	213905	105645	0	0	0	298535	588724	210235	595734	654212	553295	490476	230923
sp|P00558|PGK1_HUMAN	P00558	PGK1_HUMAN	PGK1	417	66.9	Homo sapiens OX=9606	1:Experimental evidence at protein level	Phosphoglycerate kinase 1	1	0.999	27	232	189	232	2.73713e+06	2.55023e+06	5590821	4.33204e+06	9864481	8638644	5.83604e+06	6208019	6863788	5.63961e+06	8889665	4.2445e+06	5.02236e+06	8563887	5717420	4903363	7665116	3.88191e+06	6.9877e+06	9168394	2.50739e+06	5463957	9679485	6266247	5.12705e+06	5.31404e+06	5.07998e+06	8827717	10675622	5356951	5229247	8.3708e+06	6144871	3.90207e+06	9457455
sp|P00568|KAD1_HUMAN	P00568	KAD1_HUMAN	AK1	194	67	Homo sapiens OX=9606	1:Experimental evidence at protein level	Adenylate kinase isoenzyme 1	1	0.999	15	242	241	242	7313403	5.3525e+06	8150186	8451611	9196401	9017494	9077176	9926594	8959494	10109898	8883332	4960797	4.54456e+06	7816385	7421497	7542138	9978905	7430220	10691426	8690024	7.62381e+06	7.06138e+06	8665601	10760077	8888852	9999271	8554163	8114030	10228672	7392949	7.71197e+06	8682820	7501976	8209974	9230170
sp|P00742|FA10_HUMAN	P00742	FA10_HUMAN	F10	488	24.2	Homo sapiens OX=9606	1:Experimental evidence at protein level	Coagulation factor X	1	0.999	3	1	1	1	0	0	0	0	0	151871	209165	215887	210621	290458	0	0	0	0	300124	579108	339980	322074	197029	0	0	0	0	403379	400868	0	413287	0	0	0	0	0	0	0	0
sp|P00813|ADA_HUMAN	P00813	ADA_HUMAN	ADA	363	12.7	Homo sapiens OX=9606	1:Experimental evidence at protein level	Adenosine deaminase	0.9732	0.9965	2	1	1	1	0	0	0	0	514953	0	272310	0	0	0	714731	0	834224	0	0	0	0	0	0	0	0	0	0	0	0	0	0	0	0	0	0	0	0	0	0
sp|P00846|ATP6_HUMAN	P00846	ATP6_HUMAN	MT-ATP6	226	7.1	Homo sapiens OX=9606	1:Experimental evidence at protein level	ATP synthase subunit a	0.9965	0.9989	2	26	26	26	2.37635e+06	1.22141e+06	1.78054e+06	2755877	1.40502e+06	1.79559e+06	3.26992e+06	2.39008e+06	2.64277e+06	3331481	2.45911e+06	1.99144e+06	1.92297e+06	3.02447e+06	2.89016e+06	2.41703e+06	3.04044e+06	3437596	2928965	2.60734e+06	2.09551e+06	1.36729e+06	2.57655e+06	3.09033e+06	3.02495e+06	2716399	3485886	1.90709e+06	1.48555e+06	1.12713e+06	1.5064e+06	2451277	1.50777e+06	1.34438e+06	2407141
sp|P00966|ASSY_HUMAN	P00966	ASSY_HUMAN	ASS1	412	36.7	Homo sapiens OX=9606	1:Experimental evidence at protein level	Argininosuccinate synthase	1	0.999	12	57	57	57	3.08657e+06	3.05646e+06	3.20244e+06	2899930	2448480	1.72898e+06	1.91568e+06	2.28281e+06	2550509	1794314	2.90511e+06	2.58916e+06	2.97508e+06	2.63814e+06	1.37328e+06	2.00234e+06	3205572	1.4821e+06	2.66772e+06	3.40196e+06	1989659	2.32524e+06	2278380	2.14437e+06	1.275e+06	2.05448e+06	1758788	3.15284e+06	3.41612e+06	2392958	2.50776e+06	2.31956e+06	1.93117e+06	2625987	2.24549e+06
sp|P00995|ISK1_HUMAN	P00995	ISK1_HUMAN	SPINK1	79	54.4	Homo sapiens OX=9606	1:Experimental evidence at protein level	Serine protease inhibitor Kazal-type 1	1	0.999	4	27	27	27	2.15526e+06	2.44847e+06	2523318	2147874	1.79305e+06	1.29574e+06	1101818	982340	1.27614e+06	931154	2.04906e+06	3.07368e+06	3524449	2.09128e+06	424578	319410	494129	375866	949887	2.00739e+06	2690811	2.46831e+06	2431154	1.00475e+06	417494	380857	560186	2.30503e+06	2.05325e+06	2.8052e+06	2.75083e+06	2257718	2.49122e+06	2.2446e+06	1998267
sp|P01009|A1AT_HUMAN	P01009	A1AT_HUMAN	SERPINA1	418	43.1	Homo sapiens OX=9606	1:Experimental evidence at protein level	Alpha-1-antitrypsin	1	0.999	18	174	170	174	2.04248e+06	2.63744e+06	2986976	3349816	4.01812e+06	6.45316e+06	7.93318e+06	7146313	7192430	6617949	3.33525e+06	2.11193e+06	1.96813e+06	3.05991e+06	8421157	14912549	9773770	9235961	5967656	3.6153e+06	2.95278e+06	2.21093e+06	2246249	16863600	10477331	6124794	8673252	2625613	2.18156e+06	2694810	2513267	1.59849e+06	2.74045e+06	2.41565e+06	2.04762e+06
sp|P01011|AACT_HUMAN	P01011	AACT_HUMAN	SERPINA3	423	44.4	Homo sapiens OX=9606	1:Experimental evidence at protein level	Alpha-1-antichymotrypsin	1	0.999	17	361	361	361	25231072	27012230	31338340	21731502	12588831	13811522	17588628	11065571	11332634	9237459	15544014	38646860	21036212	11942068	1.98474e+06	2198482	2.20343e+06	1.99252e+06	5.30676e+06	11774765	43014296	15371558	13997750	4.08501e+06	2403902	1.79308e+06	2347483	15666658	10835967	48457344	28340578	21231112	14165454	19477780	14074301
sp|P01019|ANGT_HUMAN	P01019	ANGT_HUMAN	AGT	476	4.4	Homo sapiens OX=9606	1:Experimental evidence at protein level	Angiotensinogen	0.9867	0.9987	2	4	4	4	0	0	0	0	0	440380	682838	507001	856117	0	0	0	0	0	1.21769e+06	1.24355e+06	767590	947258	896474	49550.5	59941.9	0	0	706213	156159	920747	1.24385e+06	277269	0	154416	0	0	48815.8	33681.7	0
sp|P01023|A2MG_HUMAN	P01023	A2MG_HUMAN	A2M	1474	29.9	Homo sapiens OX=9606	1:Experimental evidence at protein level	Alpha-2-macroglobulin	1	0.999	27	4	4	4	169885	257660	242329	259742	203880	117279	187507	0	428520	124154	252222	132894	240109	240961	0	329179	237616	0	139162	193061	261106	518631	96011.1	0	0	0	191965	310085	162574	263796	295427	0	359255	103769	80668.1
sp|P01024|CO3_HUMAN	P01024	CO3_HUMAN	C3	1663	44.3	Homo sapiens OX=9606	1:Experimental evidence at protein level	Complement C3	1	0.999	67	588	580	588	15555054	9805154	5901350	7.44835e+06	6741681	11368061	13254493	7339620	10470244	4.56381e+06	11808628	10577458	7735501	4773470	130621	1.05477e+06	6303892	269975	2.5224e+06	8824872	17223512	6336657	4.88505e+06	1.65159e+06	484809	1.39616e+06	649441	6842845	6395419	14020644	10268542	6533979	5429152	6100669	8.31699e+06
sp|P01033|TIMP1_HUMAN	P01033	TIMP1_HUMAN	TIMP1	207	38.6	Homo sapiens OX=9606	1:Experimental evidence at protein level	Metalloproteinase inhibitor 1	1	0.999	6	23	23	23	0	0	0	0	0	1.01863e+06	1.35897e+06	313181	887660	1.64331e+06	0	0	0	127628	2.89835e+06	2.07445e+06	993010	1317416	2.92236e+06	60095.4	0	0	58140.9	1.23588e+06	2.28102e+06	1635117	2.26532e+06	73796.1	0	0	0	0	309177	333718	103809
sp|P01034|CYTC_HUMAN	P01034	CYTC_HUMAN	CST3	146	42.5	Homo sapiens OX=9606	1:Experimental evidence at protein level	Cystatin-C	1	0.999	5	38	38	38	778843	604807	942142	585862	639596	1.4102e+06	1.50684e+06	1.30572e+06	1563026	1.73542e+06	578888	645019	815572	1.11783e+06	2.11464e+06	3261724	1.73536e+06	1.62076e+06	1319348	849916	638688	820572	946719	2.2004e+06	1962834	1.51517e+06	1.89214e+06	1150602	801495	804574	923947	811666	955407	1.02034e+06	786878
sp|P01116|RASK_HUMAN	P01116	RASK_HUMAN	KRAS	189	51.3	Homo sapiens OX=9606	1:Experimental evidence at protein level	GTPase KRas	1	0.9988	6	13	0	13	382624	640862	669556	688614	655609	824060	612015	603955	470686	426779	638272	608224	545268	676611	0	0	520036	478251	568829	597346	534243	578426	0	577093	462998	668789	0	0	665328	585213	702112	673916	546243	555496	524342
sp|P01275|GLUC_HUMAN	P01275	GLUC_HUMAN	GCG	180	74.4	Homo sapiens OX=9606	1:Experimental evidence at protein level	Pro-glucagon	1	0.999	17	472	472	472	11281333	3.23385e+06	643250	1137189	6536228	290160928	609232510	863869820	462755968	680984190	8252357	3.1817e+06	3841931	63745360	484849504	2222435330	811736380	255957648	349381344	67011368	2752837	1.7434e+06	10607684	780719550	737278720	631848700	299456320	12270658	1.48987e+06	1555781	1.29695e+06	1197727	6156557	45967816	49713104
sp|P01308|INS_HUMAN	P01308	INS_HUMAN	INS	110	56.4	Homo sapiens OX=9606	1:Experimental evidence at protein level	Insulin	1	0.999	4	47	16	47	3.45591e+06	1.57278e+06	545210	788540	3.00609e+06	19698648	19982120	10462272	14534912	41052908	2532377	1346384	1.72708e+06	10573423	89563976	21631846	12141324	36373380	50103768	5769881	1.23557e+06	1.62012e+06	6.01997e+06	38349372	36238820	34910584	69972496	9824625	3.09053e+06	624540	1.20873e+06	3948572	11498716	14152021	14501947
sp|P01583|IL1A_HUMAN	P01583	IL1A_HUMAN	IL1A	271	29.2	Homo sapiens OX=9606	1:Experimental evidence at protein level	Interleukin-1 alpha	1	0.999	4	1	1	1	0	0	0	0	0	0	0	0	0	0	0	0	0	0	0	0	0	0	0	0	0	0	0	0	0	0	0	0	0	0	0	0	0	0	95479.8
sp|P01833|PIGR_HUMAN	P01833	PIGR_HUMAN	PIGR	764	18.1	Homo sapiens OX=9606	1:Experimental evidence at protein level	Polymeric immunoglobulin receptor	1	0.999	11	29	29	29	867445	123179	151544	1.99055e+06	5.38436e+06	1.57734e+06	525423	1.45138e+06	566549	1.88202e+06	1.47073e+06	0	120050	2.0386e+06	0	0	0	0	330313	1.20329e+06	0	0	1201599	325431	0	0	0	1.0681e+06	898979	0	53735.5	367890	81330.4	420540	1.22052e+06
sp|P01857|IGHG1_HUMAN	P01857	IGHG1_HUMAN	IGHG1	330	53.3	Homo sapiens OX=9606	1:Experimental evidence at protein level	Immunoglobulin heavy constant gamma 1	1	0.999	11	6	0	6	363102	445929	693620	752531	437298	246165	260680	187154	524461	213456	787422	782942	0	240477	0	252463	324638	172885	414644	645844	864181	551874	348673	0	0	320378	296583	0	0	708425	580329	207825	809444	354181	292910
sp|P01860|IGHG3_HUMAN	P01860	IGHG3_HUMAN	IGHG3	377	34.2	Homo sapiens OX=9606	1:Experimental evidence at protein level	Immunoglobulin heavy constant gamma 3	0.9998	0.9985	7	0	0	6	0	0	0	0	0	0	0	0	0	0	0	0	0	0	0	0	0	0	0	0	0	0	0	0	0	0	0	0	0	0	0	0	0	0	0
sp|P01861|IGHG4_HUMAN	P01861	IGHG4_HUMAN	IGHG4	327	33.9	Homo sapiens OX=9606	1:Experimental evidence at protein level	Immunoglobulin heavy constant gamma 4	0.9987	0.999	6	0	0	6	0	0	0	0	0	0	0	0	0	0	0	0	0	0	0	0	0	0	0	0	0	0	0	0	0	0	0	0	0	0	0	0	0	0	0
sp|P01889|HLAB_HUMAN	P01889	HLAB_HUMAN	HLA-B	362	34	Homo sapiens OX=9606	1:Experimental evidence at protein level	HLA class I histocompatibility antigen, B alpha chain	1	0.9988	10	9	9	102	2.02797e+06	1810628	1427200	2900288	1.84849e+06	1.5083e+06	2.2537e+06	1.8126e+06	2.1646e+06	1.27061e+06	1.72404e+06	3.46999e+06	1.55316e+06	1.35104e+06	1.32387e+06	2.33981e+06	3.30186e+06	1.31033e+06	1.75069e+06	1.70525e+06	3.07613e+06	1.00668e+06	624608	1343215	1.49073e+06	2.17253e+06	1.54958e+06	1.006e+06	1.85397e+06	2.07165e+06	1.42655e+06	1.0358e+06	602834	948954	956973
sp|P01893|HLAH_HUMAN	P01893	HLAH_HUMAN	HLA-H	362	27.3	Homo sapiens OX=9606	5:Protein uncertain	Putative HLA class I histocompatibility antigen, alpha chain H	1	0.9989	8	0	0	95	0	0	0	0	0	0	0	0	0	0	0	0	0	0	0	0	0	0	0	0	0	0	0	0	0	0	0	0	0	0	0	0	0	0	0
sp|P01903|DRA_HUMAN	P01903	DRA_HUMAN	HLA-DRA	254	23.6	Homo sapiens OX=9606	1:Experimental evidence at protein level	HLA class II histocompatibility antigen, DR alpha chain	1	0.999	5	1	1	4	1.0266e+06	0	1401313	2.46401e+06	2.08904e+06	1.65377e+06	1.74581e+06	1.33291e+06	1374219	2.09549e+06	1.72839e+06	2.414e+06	1.31526e+06	1.81419e+06	2197667	1.41425e+06	1.32415e+06	2.04987e+06	2.06754e+06	1.66057e+06	1.79213e+06	1337378	1.8708e+06	1.38622e+06	2.03353e+06	2656495	1.49897e+06	1.20878e+06	1.63365e+06	1.88516e+06	1.70894e+06	2.67395e+06	1.28785e+06	1.40593e+06	1.88153e+06
sp|P01911|DRB1_HUMAN	P01911	DRB1_HUMAN	HLA-DRB1	266	13.5	Homo sapiens OX=9606	1:Experimental evidence at protein level	HLA class II histocompatibility antigen, DRB1 beta chain	1	0.9984	4	5	1	13	448612	1.01926e+06	566723	1432488	1629393	418472	373117	305154	764464	473513	754788	972971	557009	663499	0	719748	571095	373489	428661	398970	777925	286846	282868	0	89072.1	125283	0	163088	231877	318949	361375	184411	186519	188030	577772
sp|P02042|HBD_HUMAN	P02042	HBD_HUMAN	HBD	147	69.4	Homo sapiens OX=9606	1:Experimental evidence at protein level	Hemoglobin subunit delta	1	0.999	9	1	1	53	102823	0	0	576572	163812	0	0	0	0	0	0	0	137201	85309.7	0	0	294402	0	102679	553324	0	0	0	0	0	0	70509.8	101076	403919	0	75710.6	0	0	0	0
sp|P02100|HBE_HUMAN	P02100	HBE_HUMAN	HBE1	147	12.2	Homo sapiens OX=9606	1:Experimental evidence at protein level	Hemoglobin subunit epsilon	0.9655	0.9964	2	0	0	15	0	0	0	0	0	0	0	0	0	0	0	0	0	0	0	0	0	0	0	0	0	0	0	0	0	0	0	0	0	0	0	0	0	0	0
sp|P02452|CO1A1_HUMAN	P02452	CO1A1_HUMAN	COL1A1	1464	26.7	Homo sapiens OX=9606	1:Experimental evidence at protein level	Collagen alpha-1(I) chain	1	0.999	17	291	291	291	18689110	36441544	34203400	31877988	70938000	25526492	22368168	19964736	19047188	15145624	44354064	9738900	10787892	16360246	2.53727e+06	38544192	36529472	7224335	10612289	29995528	11258219	8529878	8976310	5473002	6.69494e+06	26818154	5.82126e+06	13755708	18870824	11192080	15641684	10451952	10385491	12686452	15424358
sp|P02461|CO3A1_HUMAN	P02461	CO3A1_HUMAN	COL3A1	1466	13.6	Homo sapiens OX=9606	1:Experimental evidence at protein level	Collagen alpha-1(III) chain	1	0.999	6	32	32	32	2.33274e+06	4465004	4341623	6153622	10834839	3.05955e+06	2.34646e+06	1979267	2377545	1.66646e+06	7000234	1.42203e+06	1.83953e+06	2433421	476541	4.12426e+06	3.90764e+06	1.00673e+06	1.25376e+06	4.52379e+06	1.73202e+06	1.48327e+06	1.3757e+06	670134	1.05911e+06	3315501	852905	1.91453e+06	3.19669e+06	1.95009e+06	2.29292e+06	1.2637e+06	1.41137e+06	1.66621e+06	2.09579e+06
sp|P02462|CO4A1_HUMAN	P02462	CO4A1_HUMAN	COL4A1	1669	7.6	Homo sapiens OX=9606	1:Experimental evidence at protein level	Collagen alpha-1(IV) chain	1	0.999	8	181	113	181	14701387	15579480	20161802	17189078	18554628	14222512	9258970	15087964	18234636	6107454	24155174	14820788	17230010	9235013	2995120	13722224	24767374	3694492	15678184	16331589	13142206	14435394	11236131	7.0012e+06	5.94542e+06	11561251	7166337	11744399	10434039	13538690	16132882	5743456	10531095	11969357	13408377
sp|P02511|CRYAB_HUMAN	P02511	CRYAB_HUMAN	CRYAB	175	54.3	Homo sapiens OX=9606	1:Experimental evidence at protein level	Alpha-crystallin B chain	1	0.9988	10	33	33	33	1.92492e+06	1.7447e+06	1104594	1.9456e+06	1.80618e+06	978204	139372	348162	637916	379023	407537	3.18955e+06	506904	880357	0	675577	2251839	0	258818	1.41875e+06	1.02386e+06	651221	769185	0	884076	823839	45525.5	1.97528e+06	983295	1.325e+06	846174	1.37979e+06	1.30297e+06	387585	760767
sp|P02533|K1C14_HUMAN	P02533	K1C14_HUMAN	KRT14	472	23.7	Homo sapiens OX=9606	1:Experimental evidence at protein level	Keratin, type I cytoskeletal 14	1	0.999	14	1	0	223	0	238064	229082	188017	0	0	143817	130237	139271	211771	0	354960	423685	297798	216838	0	157673	272518	272793	176478	380934	404479	248205	223944	253712	0	163633	0	0	349160	280302	283793	204587	119241	113293
sp|P02538|K2C6A_HUMAN	P02538	K2C6A_HUMAN	KRT6A	564	27.7	Homo sapiens OX=9606	1:Experimental evidence at protein level	Keratin, type II cytoskeletal 6A	1	0.9988	20	15	0	280	385230	589400	810231	263786	914443	154677	300959	225021	394007	220825	653743	1.45441e+06	1170305	875273	207405	0	128852	205547	273076	688071	1.21256e+06	982867	1.07329e+06	351200	286116	273032	282892	647791	663115	527648	399078	832330	214614	640935	676802
sp|P02545|LMNA_HUMAN	P02545	LMNA_HUMAN	LMNA	664	76.4	Homo sapiens OX=9606	1:Experimental evidence at protein level	Prelamin-A/C	1	0.999	58	1425	1404	1425	45073840	58088856	41299376	54087864	44035256	23021646	24779272	43876592	48003232	31506684	44810452	50585520	29971094	39704056	25698568	46243128	62388660	22530972	50735072	50557732	41602036	51132920	34298148	32412762	25137618	32513132	24963076	36028612	54482400	57384920	38050168	48673832	45476984	43892560	37200948
sp|P02649|APOE_HUMAN	P02649	APOE_HUMAN	APOE	317	17	Homo sapiens OX=9606	1:Experimental evidence at protein level	Apolipoprotein E	0.9916	0.9974	2	2	2	2	225469	209206	0	0	124951	0	235764	0	140456	0	0	168590	308496	208680	0	0	0	0	0	0	291970	169929	0	0	0	0	0	0	251936	211452	145562	291865	156694	0	217323
sp|P02671|FIBA_HUMAN	P02671	FIBA_HUMAN	FGA	866	38.8	Homo sapiens OX=9606	1:Experimental evidence at protein level	Fibrinogen alpha chain	1	0.999	28	26	26	26	492818	1.7717e+06	696147	746294	991754	684887	191268	534057	2558064	1.13215e+06	2.1825e+06	544615	1.21541e+06	0	597318	488033	456800	491040	1.02668e+06	647300	1.42018e+06	2.64924e+06	625806	672693	537408	518840	1.25445e+06	546448	1152604	733234	1.26767e+06	180721	2716005	897078	467228
sp|P02675|FIBB_HUMAN	P02675	FIBB_HUMAN	FGB	491	51.9	Homo sapiens OX=9606	1:Experimental evidence at protein level	Fibrinogen beta chain	1	0.999	19	23	23	23	93441.3	551853	351556	227579	262664	103466	440383	137851	2598224	421886	703038	204207	424288	138472	486493	520261	383237	95628.8	251791	129234	1.28243e+06	2259307	237364	0	0	104131	913998	151013	98445.4	371199	588515	143023	2046073	336859	0
sp|P02679|FIBG_HUMAN	P02679	FIBG_HUMAN	FGG	453	62.9	Homo sapiens OX=9606	1:Experimental evidence at protein level	Fibrinogen gamma chain	1	0.999	22	29	29	29	0	810672	644315	354338	344685	84147.2	831469	107762	5789137	711306	1.14832e+06	147549	214744	209427	390956	983624	407401	0	644920	153986	2.0631e+06	3.87282e+06	145173	0	0	99289	1.47724e+06	157806	203055	554908	1.10388e+06	228383	4.29263e+06	508485	0
sp|P02746|C1QB_HUMAN	P02746	C1QB_HUMAN	C1QB	253	9.9	Homo sapiens OX=9606	1:Experimental evidence at protein level	Complement C1q subcomponent subunit B	0.8148	0.9929	1	16	16	16	0	0	0	0	0	0	0	0	0	0	0	0	0	0	0	0	0	0	0	0	0	0	0	0	0	0	0	0	0	0	0	0	0	0	0
sp|P02748|CO9_HUMAN	P02748	CO9_HUMAN	C9	559	15.4	Homo sapiens OX=9606	1:Experimental evidence at protein level	Complement component C9	1	0.999	7	21	21	21	543789	765752	677772	1.59336e+06	257002	476085	1.53828e+06	324689	455838	1.61798e+06	2.13098e+06	388786	131538	390228	59924.3	192075	2.46166e+06	168530	1.96293e+06	950747	614694	96645.5	2.36865e+06	941958	0	267198	132238	1.2508e+06	461088	169401	446032	347686	496382	1716794	2252464
sp|P02751|FINC_HUMAN	P02751	FINC_HUMAN	FN1	2477	15.8	Homo sapiens OX=9606	1:Experimental evidence at protein level	Fibronectin	1	0.999	26	11	11	11	784770	1.48651e+06	964004	912879	955494	512223	999910	865587	792842	208637	1690456	844397	475176	503374	82094	691518	1.93714e+06	142610	326532	1.03033e+06	1.35755e+06	737191	506940	168510	64882.6	417828	93327.8	742575	1.08776e+06	874393	1.15691e+06	524733	615832	468977	956145
sp|P02766|TTHY_HUMAN	P02766	TTHY_HUMAN	TTR	147	73.5	Homo sapiens OX=9606	1:Experimental evidence at protein level	Transthyretin	1	0.999	12	97	97	97	117841	0	0	56289.8	785742	20608764	12631714	13543870	12074496	27430126	254491	0	0	4900802	26852776	54457760	20425362	15348905	18377622	5.20219e+06	92819.2	0	443559	37214048	26410348	8937530	26493946	4280709	0	0	0	0	461692	2277345	1.16587e+06
sp|P02774|VTDB_HUMAN	P02774	VTDB_HUMAN	GC	474	44.7	Homo sapiens OX=9606	1:Experimental evidence at protein level	Vitamin D-binding protein	1	0.999	19	66	66	66	0	0	0	0	0	4.89887e+06	3033446	3447233	5083818	5076006	0	0	0	950256	5.09592e+06	9580351	4.84761e+06	3794306	3219563	506194	0	0	0	7624556	5.63895e+06	2.88818e+06	4.46255e+06	223044	0	0	0	0	0	429622	350407
sp|P02786|TFR1_HUMAN	P02786	TFR1_HUMAN	TFRC	760	30.3	Homo sapiens OX=9606	1:Experimental evidence at protein level	Transferrin receptor protein 1	1	0.999	13	2	2	2	244826	0	53462.9	731690	343829	485977	1.1293e+06	328112	558106	734724	143679	418243	1060944	948393	762339	1120807	663195	1297831	1.03841e+06	251072	321749	191173	1.29767e+06	614172	793266	1.20548e+06	1093545	637626	639233	0	222790	323721	535416	156032	832431
sp|P02792|FRIL_HUMAN	P02792	FRIL_HUMAN	FTL	175	12.6	Homo sapiens OX=9606	1:Experimental evidence at protein level	Ferritin light chain	0.9892	0.9981	2	1	1	1	329064	104027	459115	871123	675037	1.82794e+06	1.1864e+06	914728	1.21932e+06	1.68442e+06	820346	481113	0	174687	2.14865e+06	869434	1.10121e+06	1.44432e+06	1.55268e+06	631051	806380	161724	804584	969172	1206200	2.18373e+06	2.07408e+06	428261	497983	528614	611384	387438	686426	739057	252101
sp|P02794|FRIH_HUMAN	P02794	FRIH_HUMAN	FTH1	183	23	Homo sapiens OX=9606	1:Experimental evidence at protein level	Ferritin heavy chain	1	0.999	4	12	12	12	1.16843e+06	883309	223731	524486	280984	593472	968265	619694	674949	952941	770504	942757	873742	392038	1.21062e+06	353200	347606	419896	436625	270421	784445	514043	527679	320049	671515	497295	855170	434688	297982	676633	790272	585831	520163	765963	670303
sp|P04004|VTNC_HUMAN	P04004	VTNC_HUMAN	VTN	478	11.7	Homo sapiens OX=9606	1:Experimental evidence at protein level	Vitronectin	1	0.999	4	1	1	1	362943	258665	254665	555855	655492	348664	228455	0	475543	299306	312434	154247	0	186818	0	265516	776523	0	332672	304853	142443	0	395819	234984	77882.1	109051	76957.4	0	270545	0	129675	169036	151764	436428	435026
sp|P04054|PA21B_HUMAN	P04054	PA21B_HUMAN	PLA2G1B	148	46.6	Homo sapiens OX=9606	1:Experimental evidence at protein level	Phospholipase A2	1	0.999	5	20	20	20	1.86038e+06	1.84368e+06	2540457	1929038	1.73772e+06	751429	358320	303001	770477	412856	1.97278e+06	3.05384e+06	4086035	2.15989e+06	223768	0	0	131575	468566	1563370	1921115	3.0166e+06	3.47599e+06	832969	435954	200936	619433	1.6278e+06	1.75777e+06	1.9895e+06	2.55628e+06	1.79153e+06	2.05079e+06	1.57702e+06	825506
sp|P04075|ALDOA_HUMAN	P04075	ALDOA_HUMAN	ALDOA	364	88.2	Homo sapiens OX=9606	1:Experimental evidence at protein level	Fructose-bisphosphate aldolase A	1	0.999	32	647	145	647	36031924	33421524	33151868	34150400	34524832	40503708	50986784	57088120	50267352	45371260	37074444	37587340	26635956	29979020	50481804	44461892	42281960	52671728	54018768	38579640	34529152	28340978	32993708	50978640	51237192	51831908	59205168	32035800	37274788	31864952	35204296	34609928	30772888	35736680	43602912
sp|P04080|CYTB_HUMAN	P04080	CYTB_HUMAN	CSTB	98	86.7	Homo sapiens OX=9606	1:Experimental evidence at protein level	Cystatin-B	1	0.999	8	94	94	94	4.07716e+06	3.22634e+06	4010973	3.66598e+06	3968957	5.43142e+06	5.75481e+06	5640743	5397272	4.5773e+06	3.86693e+06	3.85818e+06	3.44361e+06	3.8897e+06	6119018	6.75413e+06	5886141	6424123	4.48919e+06	3400480	3.6832e+06	3567832	3.98196e+06	5357107	6.26495e+06	4802656	5.6646e+06	3.00246e+06	2.88656e+06	3471288	3.47135e+06	3.12435e+06	4.13602e+06	4312304	3.54339e+06
sp|P04083|ANXA1_HUMAN	P04083	ANXA1_HUMAN	ANXA1	346	48	Homo sapiens OX=9606	1:Experimental evidence at protein level	Annexin A1	1	0.999	14	143	143	143	3.3588e+06	7353560	3.12734e+06	5.39838e+06	9062647	2808602	1.67641e+06	2479424	4061402	1.72621e+06	8263108	4.18341e+06	1.63053e+06	2.33552e+06	535434	3912315	6629157	1.45529e+06	2.40183e+06	4775473	3.25114e+06	1.91423e+06	1.67013e+06	470486	1.1389e+06	3240069	713408	2.58181e+06	2609630	3912602	3.14115e+06	1.15888e+06	1.7856e+06	1.68929e+06	2.18135e+06
sp|P04118|COL_HUMAN	P04118	COL_HUMAN	CLPS	112	73.2	Homo sapiens OX=9606	1:Experimental evidence at protein level	Colipase	1	0.999	6	64	64	64	5010254	7566279	9237064	8453623	9235612	2899020	1.10805e+06	1.33663e+06	2887086	3.50871e+06	6.30072e+06	8405506	13242285	9109181	919256	366947	731092	774669	2.58538e+06	5428767	6614911	11346857	11332568	3.35489e+06	806050	678307	1.46302e+06	7533853	7991374	6.05193e+06	7690544	7711124	11210234	6593184	6896473
sp|P04156|PRIO_HUMAN	P04156	PRIO_HUMAN	PRNP	253	17.8	Homo sapiens OX=9606	1:Experimental evidence at protein level	Major prion protein	0.9998	0.999	2	8	8	8	195810	227978	283878	368141	260526	339405	446930	407628	389426	462133	200789	281012	139153	276468	541594	742811	654424	569956	461242	224668	213929	143785	168738	486257	547682	622157	549768	298311	196826	187322	202885	237055	157541	196795	236684
sp|P04179|SODM_HUMAN	P04179	SODM_HUMAN	SOD2	222	66.2	Homo sapiens OX=9606	1:Experimental evidence at protein level	Superoxide dismutase [Mn], mitochondrial	1	0.999	11	294	294	294	32232748	31227446	21636490	22248486	26648274	36075272	25848700	13725472	20467230	16413832	27092224	39885324	20148538	18295186	7431463	6590415	5249690	6026726	8.29397e+06	21168982	45244568	16950524	14684635	7.80227e+06	6229338	4587677	5232714	12047980	17588634	39548804	23680708	17365984	15495538	16858078	14301471
sp|P04216|THY1_HUMAN	P04216	THY1_HUMAN	THY1	161	15.5	Homo sapiens OX=9606	1:Experimental evidence at protein level	Thy-1 membrane glycoprotein	0.9993	0.999	2	1	1	1	0	0	635127	1.05365e+06	0	0	670465	0	0	386627	766903	0	0	0	0	792009	950482	0	0	728111	444763	0	0	0	0	0	0	520334	0	476070	465559	0	398354	382432	0
sp|P04233|HG2A_HUMAN	P04233	HG2A_HUMAN	CD74	296	12.2	Homo sapiens OX=9606	1:Experimental evidence at protein level	HLA class II histocompatibility antigen gamma chain	1	0.999	2	4	4	4	0	780017	658856	1.58272e+06	1.74225e+06	919144	0	0	394787	890157	908151	866797	447387	0	0	0	406872	0	448786	376518	989282	272797	1.07743e+06	0	0	0	0	0	504300	763703	704927	450714	0	0	0
sp|P04259|K2C6B_HUMAN	P04259	K2C6B_HUMAN	KRT6B	564	26.8	Homo sapiens OX=9606	1:Experimental evidence at protein level	Keratin, type II cytoskeletal 6B	0.4245	0.999	18	26	0	300	276941	2.15812e+06	1.6373e+06	1.68823e+06	1.28755e+06	329213	1.04585e+06	1.17396e+06	567919	1.05215e+06	193761	356447	1.36415e+06	221558	1.09925e+06	1.36785e+06	920203	1.02618e+06	1.09936e+06	878708	7692322	1.16267e+06	630349	1.06612e+06	674814	0	892001	269938	1.08631e+06	1.55931e+06	1597771	1.11272e+06	204040	1211184	911553
sp|P04275|VWF_HUMAN	P04275	VWF_HUMAN	VWF	2813	10.9	Homo sapiens OX=9606	1:Experimental evidence at protein level	von Willebrand factor	1	0.9987	11	4	4	4	2035278	2508792	3.59384e+06	3.85494e+06	2.04239e+06	2.04298e+06	2.43195e+06	2.0713e+06	1.96857e+06	3.63384e+06	7.07377e+06	6356811	3.85119e+06	3243689	4.01804e+06	3.312e+06	4.48008e+06	3.40271e+06	746167	240923	3746629	4201857	3.48738e+06	0	208953	468857	462132	2.75141e+06	3940492	10772037	4.08932e+06	8.18711e+06	3.47715e+06	3.45577e+06	3.4448e+06
sp|P04350|TBB4A_HUMAN	P04350	TBB4A_HUMAN	TUBB4A	444	66.7	Homo sapiens OX=9606	1:Experimental evidence at protein level	Tubulin beta-4A chain	1	0.999	23	0	0	817	0	0	172967	129272	0	0	0	0	282611	0	157578	0	0	322002	0	0	0	73795.9	0	178080	0	157578	223737	0	0	0	298918	0	134177	198361	185514	382242	0	218424	0
sp|P04406|G3P_HUMAN	P04406	G3P_HUMAN	GAPDH	335	66	Homo sapiens OX=9606	1:Experimental evidence at protein level	Glyceraldehyde-3-phosphate dehydrogenase	1	0.999	22	629	584	629	78277360	65117672	80940616	86810064	98596880	116467464	127100992	138005728	132428408	87134368	70754800	45945864	42334880	61251160	90210688	145505232	125069120	96696968	93995504	71875168	41368464	43574220	55028180	109654744	104444168	115376688	100618608	69415456	76917600	60830320	60614712	64912960	68235264	86004976	89303808
sp|P04424|ARLY_HUMAN	P04424	ARLY_HUMAN	ASL	464	33.4	Homo sapiens OX=9606	1:Experimental evidence at protein level	Argininosuccinate lyase	1	0.999	14	144	144	144	3.43293e+06	3.24997e+06	3.06797e+06	3045019	3.08542e+06	2843074	2.6801e+06	2933184	3.08834e+06	2539658	3.05798e+06	3183953	3.16204e+06	3.24341e+06	1.85145e+06	1864000	1.73273e+06	1.70268e+06	2290112	2.79588e+06	3.14417e+06	3361093	3.11908e+06	2.64852e+06	1843348	2.03672e+06	2.14336e+06	2.88671e+06	3.3226e+06	3269481	2.9924e+06	3.05173e+06	3.32497e+06	3.36139e+06	3097437
sp|P04439|HLAA_HUMAN	P04439	HLAA_HUMAN	HLA-A	365	40.8	Homo sapiens OX=9606	1:Experimental evidence at protein level	HLA class I histocompatibility antigen, A alpha chain	1	0.999	14	155	58	155	4.13552e+06	6.37534e+06	5045238	12038550	7506807	8346430	14551710	12582751	10726678	9893726	7.82558e+06	11683045	5905790	2988503	12504646	17025670	15726569	13650871	13923789	7196898	13054584	5.17985e+06	1921751	12205281	11630408	16272342	13139582	4380146	6.20079e+06	4313078	5.89505e+06	4.55158e+06	3.12518e+06	4.5121e+06	5.53773e+06
sp|P04632|CPNS1_HUMAN	P04632	CPNS1_HUMAN	CAPNS1	268	60.1	Homo sapiens OX=9606	1:Experimental evidence at protein level	Calpain small subunit 1	1	0.999	11	242	179	242	7850630	7462668	7674539	8954211	9722595	8590280	8.19923e+06	8326932	7.83747e+06	8595240	7.09883e+06	7432243	6.34096e+06	8093559	5341825	6507002	5537046	4.96651e+06	6638222	6.87769e+06	7072905	6.14456e+06	7448165	6.87834e+06	5458804	5998904	5894129	7.35022e+06	7.45667e+06	4.44982e+06	5556536	7713058	4949356	6794401	8232836
sp|P04746|AMYP_HUMAN	P04746	AMYP_HUMAN	AMY2A	511	70.6	Homo sapiens OX=9606	1:Experimental evidence at protein level	Pancreatic alpha-amylase	1	0.999	27	688	96	688	31821396	52759656	54329432	53578068	50598060	27467898	11163766	18586640	16286173	33918724	46763420	48502864	47489436	54703672	11186225	7565460	8028162	8600703	41610788	54192468	35983532	59749512	81399984	33504560	6.0991e+06	8798679	13424700	42217068	31643852	34215792	57545804	67878064	38548132	49469000	82588048
sp|P04792|HSPB1_HUMAN	P04792	HSPB1_HUMAN	HSPB1	205	78	Homo sapiens OX=9606	1:Experimental evidence at protein level	Heat shock protein beta-1	1	0.999	14	309	309	309	87542080	54923876	77358624	61804920	50114040	56281508	75861712	50614932	28224320	30637782	52980924	248842368	50678304	51301016	14115602	28402316	31667288	16838896	26166996	43253812	141276304	48280704	39904096	28264898	17557304	25424556	20367084	40959896	49204904	102619216	54661980	55845188	41343260	44276560	51000544
sp|P04843|RPN1_HUMAN	P04843	RPN1_HUMAN	RPN1	607	66.1	Homo sapiens OX=9606	1:Experimental evidence at protein level	Dolichyl-diphosphooligosaccharide--protein glycosyltransferase subunit 1	1	0.999	37	1042	1042	1042	44854432	51041832	58389632	51454904	45523096	35069316	27922122	30638428	29279964	30286974	59005792	50626836	63105824	54288028	15697308	12492122	9683596	15477544	27719044	44149112	56252888	61929300	51586260	33904952	14569484	16689241	21126230	60980432	55215688	64766096	58839584	53761356	66423544	57479916	48507540
sp|P04844|RPN2_HUMAN	P04844	RPN2_HUMAN	RPN2	631	43.1	Homo sapiens OX=9606	1:Experimental evidence at protein level	Dolichyl-diphosphooligosaccharide--protein glycosyltransferase subunit 2	1	0.999	22	446	446	446	28323050	32939622	32732248	27239434	25553290	19442092	17361608	20635922	16037005	16508004	34607140	29852812	33659456	28542016	11082420	7.10161e+06	7733987	11826764	19323068	26610566	30415490	35730936	29530702	22652244	11297112	11489933	14616312	25003994	23941124	36417656	35225232	36151868	39886560	34175688	26443098
sp|P04899|GNAI2_HUMAN	P04899	GNAI2_HUMAN	GNAI2	355	58	Homo sapiens OX=9606	1:Experimental evidence at protein level	Guanine nucleotide-binding protein G(i) subunit alpha-2	1	0.999	16	286	135	286	7689088	8804806	7584343	8994664	10441974	12710000	15870246	15547515	13297051	13750974	7.0177e+06	8382255	5959670	6.73707e+06	15409102	18466520	15222310	16815140	15520816	7.92961e+06	8479775	6.53638e+06	6448237	16438274	15455437	16190509	17799088	6.82178e+06	6532244	7.65766e+06	7214276	7377612	6067655	6872448	6.90168e+06
sp|P05023|AT1A1_HUMAN	P05023	AT1A1_HUMAN	ATP1A1	1023	47	Homo sapiens OX=9606	1:Experimental evidence at protein level	Sodium/potassium-transporting ATPase subunit alpha-1	1	0.999	46	1169	607	1169	16412824	16490154	17518700	26886088	20175142	22436568	22237242	26518668	20819196	31248368	23002586	17012428	11192974	21299628	14175572	12890520	13518541	16060164	32161424	24648432	17959520	17782668	25136656	20188424	14525472	13901070	15586382	24441112	23294950	11586108	22460134	27090610	12385140	17927156	29514984
sp|P05026|AT1B1_HUMAN	P05026	AT1B1_HUMAN	ATP1B1	303	46.2	Homo sapiens OX=9606	1:Experimental evidence at protein level	Sodium/potassium-transporting ATPase subunit beta-1	1	0.999	11	139	139	139	6901903	6338141	7104961	11134889	7.334e+06	9017357	9855446	7099179	6988150	13078829	9521644	6.50974e+06	4514889	8747222	6336402	4622904	4.45855e+06	6513855	14004991	9903244	8149032	8155233	11615488	9924638	6.69044e+06	5.66445e+06	6659628	11526349	11319258	4267015	11477568	13355473	5204714	7.91468e+06	12711659
sp|P05060|SCG1_HUMAN	P05060	SCG1_HUMAN	CHGB	677	57	Homo sapiens OX=9606	1:Experimental evidence at protein level	Secretogranin-1	1	0.999	37	160	160	160	124670	0	0	0	0	1.47342e+06	3.9209e+06	3.75133e+06	2954864	1.89913e+06	0	0	320251	292994	5043747	6492690	5.72679e+06	5641992	3.22791e+06	166030	0	0	258060	5.60828e+06	6.0983e+06	7067125	5819117	0	0	0	0	0	818550	531609	356648
sp|P05062|ALDOB_HUMAN	P05062	ALDOB_HUMAN	ALDOB	364	58.8	Homo sapiens OX=9606	1:Experimental evidence at protein level	Fructose-bisphosphate aldolase B	1	0.999	16	255	255	291	7774124	7188808	8923114	10697727	12834793	20444088	5.01149e+06	7049324	7777931	7833637	8869850	6.20737e+06	17337264	17947418	3346062	0	0	0	10832632	11823003	8189477	15067740	11242262	7.00782e+06	795174	1168017	1.88653e+06	7257699	10657133	7557455	10560604	16585810	13540999	7767499	8150256
sp|P05091|ALDH2_HUMAN	P05091	ALDH2_HUMAN	ALDH2	517	46.6	Homo sapiens OX=9606	1:Experimental evidence at protein level	Aldehyde dehydrogenase, mitochondrial	1	0.999	19	26	26	99	2.31577e+06	995441	1.28834e+06	1.73091e+06	979787	4627960	7.21208e+06	5340791	5.47857e+06	7.01852e+06	3872884	0	1.80097e+06	4323447	515972	7.05562e+06	8548412	15600692	1.05952e+06	1.20951e+06	1274507	1.45576e+06	2.75426e+06	9234975	11017327	10655903	17205754	1.25973e+06	1.51493e+06	1.05925e+06	1338970	1789449	3.08748e+06	4808008	3.2084e+06
sp|P05107|ITB2_HUMAN	P05107	ITB2_HUMAN	ITGB2	769	18.5	Homo sapiens OX=9606	1:Experimental evidence at protein level	Integrin beta-2	1	0.999	7	7	7	7	638876	1.00563e+06	454585	1.39882e+06	1.0161e+06	689379	263778	91380.8	444192	692906	327177	356883	290395	584986	249566	113793	0	41568.8	81462.2	407532	453811	164911	0	0	0	0	368375	61371.7	0	546450	347763	233555	109555	206822	457898
sp|P05109|S10A8_HUMAN	P05109	S10A8_HUMAN	S100A8	93	40.9	Homo sapiens OX=9606	1:Experimental evidence at protein level	Protein S100-A8	1	0.999	6	49	49	49	4.36426e+06	10482749	3977287	4.27367e+06	2538126	2587523	1.56433e+06	1.52007e+06	2.64373e+06	2.20683e+06	6.34128e+06	5946865	2.87053e+06	2.60076e+06	1392783	1.55189e+06	1213781	1.47387e+06	1.11822e+06	1825815	3.39928e+06	5.37129e+06	3.30443e+06	1.62467e+06	897788	940268	1.22706e+06	1.74797e+06	2200792	3.13894e+06	2.88412e+06	2.07207e+06	2.16348e+06	786876	1.24187e+06
sp|P05141|ADT2_HUMAN	P05141	ADT2_HUMAN	SLC25A5	298	57.4	Homo sapiens OX=9606	1:Experimental evidence at protein level	ADP/ATP translocase 2	1	0.999	19	495	178	495	37545224	20579682	33235792	38673916	31987766	36205968	24220852	38780264	43151456	38223368	35637152	30476050	33056856	35321320	29590080	28655930	23379462	30466024	39412924	35822624	28681390	32875364	36262184	45026740	32769570	32847916	39040540	31570020	34566616	28732784	31481034	34781876	29297252	34327744	33179132
sp|P05155|IC1_HUMAN	P05155	IC1_HUMAN	SERPING1	500	10.6	Homo sapiens OX=9606	1:Experimental evidence at protein level	Plasma protease C1 inhibitor	1	0.999	4	11	11	11	307918	536209	941940	883833	1.14341e+06	539066	259615	0	232247	356835	425072	420195	405539	633846	0	0	0	0	245675	477492	432748	417761	430375	0	0	120459	81362.4	0	674009	0	399209	609891	278587	317152	443565
sp|P05165|PCCA_HUMAN	P05165	PCCA_HUMAN	PCCA	728	38.5	Homo sapiens OX=9606	1:Experimental evidence at protein level	Propionyl-CoA carboxylase alpha chain, mitochondrial	1	0.999	20	122	122	122	2.98491e+06	3.77812e+06	3.11868e+06	3.07858e+06	2695200	2.30014e+06	1.82779e+06	2.00775e+06	2.20467e+06	2.19045e+06	3542822	2.91514e+06	3.33144e+06	2.98169e+06	1.30855e+06	1.05313e+06	984818	1.14598e+06	2.28294e+06	3.03806e+06	2.82154e+06	3.42716e+06	3.789e+06	2.6034e+06	1.18978e+06	1.1759e+06	1365866	2.58095e+06	2921904	2.65652e+06	3.38521e+06	3172574	2.67124e+06	2.59624e+06	2818080
sp|P05166|PCCB_HUMAN	P05166	PCCB_HUMAN	PCCB	539	52.5	Homo sapiens OX=9606	1:Experimental evidence at protein level	Propionyl-CoA carboxylase beta chain, mitochondrial	1	0.999	20	126	126	126	1940353	1.69783e+06	2123076	2581177	2.47092e+06	2.22333e+06	1.88463e+06	1.82026e+06	1.57044e+06	2.35469e+06	2.29485e+06	1.73435e+06	2.08703e+06	2.36375e+06	1060301	1.04156e+06	895623	1135451	1034566	1.98231e+06	2083769	2.17663e+06	2998690	1.54475e+06	1.09494e+06	1.12316e+06	1.22498e+06	2.41027e+06	2420741	1.8116e+06	2.49896e+06	2.89069e+06	2.09448e+06	2.49996e+06	2.69335e+06
sp|P05186|PPBT_HUMAN	P05186	PPBT_HUMAN	ALPL	524	6.1	Homo sapiens OX=9606	1:Experimental evidence at protein level	Alkaline phosphatase, tissue-nonspecific isozyme	1	0.9989	3	5	5	5	636890	462707	0	0	666136	0	0	766606	540547	0	0	0	0	0	0	817003	1.79441e+06	0	319817	870210	0	0	0	0	194651	917326	168608	551202	263325	309777	248557	545196	0	0	0
sp|P05198|IF2A_HUMAN	P05198	IF2A_HUMAN	EIF2S1	315	58.7	Homo sapiens OX=9606	1:Experimental evidence at protein level	Eukaryotic translation initiation factor 2 subunit 1	1	0.999	19	381	381	381	10209080	11212682	10135095	11293720	9886998	8261615	8461751	9441565	8457717	8939708	11284654	10729256	11320680	11827662	5706146	6.53437e+06	4925042	5.10085e+06	7.3946e+06	9686602	11096166	11199075	11441465	10342226	5698304	5.95592e+06	7059024	11940045	10856679	10240296	12045087	12533227	12265984	11504060	11941065
sp|P05362|ICAM1_HUMAN	P05362	ICAM1_HUMAN	ICAM1	532	27.3	Homo sapiens OX=9606	1:Experimental evidence at protein level	Intercellular adhesion molecule 1	1	0.999	10	1	1	1	135445	129105	132185	240354	192891	0	184964	285075	259015	0	165325	229183	129654	128924	118933	369781	348041	0	0	228028	0	0	0	0	0	0	0	0	120680	185106	0	101329	0	0	0
sp|P05387|RLA2_HUMAN	P05387	RLA2_HUMAN	RPLP2	115	95.7	Homo sapiens OX=9606	1:Experimental evidence at protein level	60S acidic ribosomal protein P2	1	0.999	8	214	214	214	33284192	33867872	37521432	34177192	31468598	27338920	26453884	31146784	23642282	29249532	36239960	35805512	37599968	41386208	15542142	15829459	12077086	15987402	23370552	33780928	34734728	47838072	42780136	35352632	16102823	15729062	22968228	43081992	34433900	36680536	35770096	36866060	42118848	43764244	38361192
sp|P05388|RLA0_HUMAN	P05388	RLA0_HUMAN	RPLP0	317	53.9	Homo sapiens OX=9606	1:Experimental evidence at protein level	60S acidic ribosomal protein P0	1	0.999	16	491	163	491	37492224	37772456	44398940	37601176	34274888	33597396	26385804	39086720	22172412	32438024	42778424	34585448	36664596	79291776	15967760	13486844	10793184	15915611	38162396	35617576	70371832	83740208	85384128	32654768	16541546	18856320	19156720	42566472	71320480	34220152	90763456	28592856	39177184	84610136	69784712
sp|P05408|7B2_HUMAN	P05408	7B2_HUMAN	SCG5	212	53.3	Homo sapiens OX=9606	1:Experimental evidence at protein level	Neuroendocrine protein 7B2	1	0.999	9	50	50	50	2.29109e+06	2417176	2.32946e+06	2.08759e+06	1.73371e+06	4.13424e+06	3.93011e+06	3292132	3940632	6129392	1.97719e+06	2.16022e+06	2709012	2.81479e+06	7436983	6920541	4104711	4776031	6100566	2.22547e+06	2.11991e+06	2.03057e+06	1656091	5428142	5978121	4.7347e+06	7.46032e+06	2.38371e+06	1.83681e+06	2.03815e+06	1.97887e+06	2.04945e+06	2.74623e+06	2745103	2.244e+06
sp|P05451|REG1A_HUMAN	P05451	REG1A_HUMAN	REG1A	166	55.4	Homo sapiens OX=9606	1:Experimental evidence at protein level	Lithostathine-1-alpha	1	0.999	7	99	27	99	9619327	12012154	7.34818e+06	6519642	6009448	3596436	3761207	2.71952e+06	3.09001e+06	2.75474e+06	7114171	14111265	9769288	4.73831e+06	1.0307e+06	500684	1.69976e+06	867190	2.88438e+06	5730876	8.29919e+06	6.79247e+06	8.29076e+06	1.93669e+06	990516	884693	1.31837e+06	3.14986e+06	4.79175e+06	6.94711e+06	9260934	5.10745e+06	4.27319e+06	5.1684e+06	6039548
sp|P05455|LA_HUMAN	P05455	LA_HUMAN	SSB	408	55.4	Homo sapiens OX=9606	1:Experimental evidence at protein level	Lupus La protein	1	0.999	24	175	175	175	4230548	3813683	2.23823e+06	2.49184e+06	4.49207e+06	4740797	3.12265e+06	5477791	4540583	4858978	3986904	4.32719e+06	2.68983e+06	2261088	7309359	6.80092e+06	6671933	6149904	6216391	4080908	2.13598e+06	2078419	2.51079e+06	5902706	3.96683e+06	5510730	6301504	2.84774e+06	4.79366e+06	2.0752e+06	2.74936e+06	3895187	2973583	3.37501e+06	4096203
sp|P05556|ITB1_HUMAN	P05556	ITB1_HUMAN	ITGB1	798	33.2	Homo sapiens OX=9606	1:Experimental evidence at protein level	Integrin beta-1	1	0.999	25	322	322	322	8790232	8754784	7.04929e+06	9519701	8998771	7920998	12484143	11691762	9881889	6717167	7535277	11681874	4.88779e+06	6712844	6007794	11411783	13892145	7273097	9176064	8156461	8691913	5523437	5353134	8612725	7.64054e+06	12473747	8533042	7973604	8503056	6.84708e+06	7.28024e+06	6.49456e+06	5.04163e+06	6.09797e+06	7.27714e+06
sp|P05783|K1C18_HUMAN	P05783	K1C18_HUMAN	KRT18	430	81.9	Homo sapiens OX=9606	1:Experimental evidence at protein level	Keratin, type I cytoskeletal 18	1	0.999	45	1550	1381	1550	535984032	461364864	442185056	591954180	607772670	337387904	290001728	309733504	292553280	378550144	407058688	412478848	408182528	466045056	47478092	28396338	24416964	34112324	270569088	440361088	517969696	407851680	497451072	247937408	56354648	46727144	104992160	464949280	300746560	392104672	417443040	568244670	409486496	532317504	542433150
sp|P05787|K2C8_HUMAN	P05787	K2C8_HUMAN	KRT8	483	70.2	Homo sapiens OX=9606	1:Experimental evidence at protein level	Keratin, type II cytoskeletal 8	1	0.999	54	1737	1387	1737	482784864	411880896	377807616	369402048	446873536	249165376	228238480	214506512	189764432	289424992	330849440	263671328	375680384	451804256	36953324	19489932	18677532	20978072	214325536	349904192	318148512	274075264	336109888	197924912	36905652	41012160	60312072	397400128	422086208	486491264	446507392	433668416	332572640	368498976	416815232
sp|P05976|MYL1_HUMAN	P05976	MYL1_HUMAN	MYL1	194	21.6	Homo sapiens OX=9606	1:Experimental evidence at protein level	Myosin light chain 1/3, skeletal muscle isoform	1	0.9989	2	36	1	36	5829435	4.54478e+06	4133171	4996545	5.46337e+06	4213451	4637990	4.73138e+06	4619919	3.51379e+06	4.05097e+06	4.26639e+06	3.15825e+06	3.54401e+06	2.01967e+06	3468925	4.08018e+06	1.8428e+06	3.8049e+06	4.53982e+06	4.41472e+06	3.70789e+06	4.2687e+06	3.41524e+06	2.44271e+06	3939333	3.15225e+06	4788299	5.65921e+06	4.07085e+06	4.24566e+06	4.66127e+06	4.10756e+06	4.17056e+06	4555805
sp|P05997|CO5A2_HUMAN	P05997	CO5A2_HUMAN	COL5A2	1499	9.9	Homo sapiens OX=9606	1:Experimental evidence at protein level	Collagen alpha-2(V) chain	1	0.999	3	0	0	13	0	0	0	0	0	0	0	0	0	0	0	0	0	0	0	0	0	0	0	0	0	0	0	0	0	0	0	0	0	0	0	0	0	0	0
sp|P06213|INSR_HUMAN	P06213	INSR_HUMAN	INSR	1382	10.4	Homo sapiens OX=9606	1:Experimental evidence at protein level	Insulin receptor	1	0.999	6	14	12	14	2.56454e+06	2.6363e+06	2.02942e+06	2266159	2.05812e+06	1.65766e+06	866339	1671838	1.92962e+06	1.60074e+06	2.03577e+06	1.67878e+06	2144025	2.54357e+06	814754	828937	246582	348007	1.21158e+06	1636782	1.65313e+06	1.90124e+06	1.78002e+06	1.00954e+06	774106	717574	1.01519e+06	2298397	2.02573e+06	2029695	2212670	2.08386e+06	3024771	2.89324e+06	2.18477e+06
sp|P06454|PTMA_HUMAN	P06454	PTMA_HUMAN	PTMA	111	23.4	Homo sapiens OX=9606	1:Experimental evidence at protein level	Prothymosin alpha	1	0.999	4	16	16	16	725180	735178	214572	825580	731935	727701	874087	818572	774318	703758	688355	688877	216708	223343	824743	906560	1.16534e+06	751014	185917	395995	680901	637628	144631	819475	888854	847521	337687	610992	256568	293613	598936	641012	655526	732926	802353
sp|P06493|CDK1_HUMAN	P06493	CDK1_HUMAN	CDK1	297	18.5	Homo sapiens OX=9606	1:Experimental evidence at protein level	Cyclin-dependent kinase 1	0.9801	0.9972	2	3	3	47	0	0	0	82796.2	0	177112	246512	155236	303506	126099	0	0	0	0	176895	296050	444060	231064	476049	111802	0	0	0	163025	202461	269814	212298	0	0	0	0	0	0	0	137414
sp|P06576|ATPB_HUMAN	P06576	ATPB_HUMAN	ATP5F1B	529	62.4	Homo sapiens OX=9606	1:Experimental evidence at protein level	ATP synthase subunit beta, mitochondrial	1	0.999	23	729	729	729	50858908	41247892	49796684	67547408	63408036	67881664	68945320	62109104	55669424	65362176	54605256	49968264	53795176	60197260	60173360	56541912	44788416	55718904	55401756	49738848	47366428	48881840	54656612	68650592	55100924	63117828	60717920	43732128	51346896	42707220	49553056	63240376	45093524	56516160	59658600
sp|P06702|S10A9_HUMAN	P06702	S10A9_HUMAN	S100A9	114	72.8	Homo sapiens OX=9606	1:Experimental evidence at protein level	Protein S100-A9	1	0.999	6	80	80	80	7281387	10635937	5706080	5481919	4.5379e+06	3.58701e+06	2.44728e+06	2.10184e+06	3.82768e+06	3.31454e+06	7359577	7.94438e+06	4095272	2.98543e+06	2.24413e+06	1.31133e+06	1741657	2.23598e+06	2.75681e+06	3929769	5.35351e+06	7.56832e+06	4471931	2.79601e+06	2.26223e+06	2.11571e+06	2.41373e+06	2.84428e+06	3649818	5.02741e+06	4.12236e+06	2.76403e+06	3.12473e+06	2.46005e+06	2.52291e+06
sp|P06703|S10A6_HUMAN	P06703	S10A6_HUMAN	S100A6	90	45.6	Homo sapiens OX=9606	1:Experimental evidence at protein level	Protein S100-A6	1	0.9983	4	73	73	73	9593972	11883964	8692345	10648552	15136048	6494415	5456691	6137002	7638948	6090941	9404660	10957535	6927923	7575755	2.69256e+06	6281132	9101155	3.56001e+06	5.50201e+06	7759927	9803149	5929042	6021166	3.69887e+06	3243629	6.03677e+06	2851391	6501468	7794779	8854716	6468646	6437641	5418214	4.32909e+06	6.79477e+06
sp|P06727|APOA4_HUMAN	P06727	APOA4_HUMAN	APOA4	396	29.8	Homo sapiens OX=9606	1:Experimental evidence at protein level	Apolipoprotein A-IV	1	0.999	10	0	0	1	0	465012	0	487961	0	613635	0	572041	315101	692578	581228	567346	525618	596385	582276	670383	604017	596830	870202	0	728889	0	615612	0	517398	0	623446	749574	785100	0	0	0	499448	0	0
sp|P06730|IF4E_HUMAN	P06730	IF4E_HUMAN	EIF4E	217	42.9	Homo sapiens OX=9606	1:Experimental evidence at protein level	Eukaryotic translation initiation factor 4E	1	0.999	7	34	34	34	891275	871335	725267	585425	575142	637561	887190	870287	638143	534691	886965	799546	778662	664874	978599	577960	520744	964490	607729	889264	931410	978165	891404	932681	675867	1.0344e+06	663182	624317	527525	538196	823222	542280	639915	587043	624277
sp|P06733|ENOA_HUMAN	P06733	ENOA_HUMAN	ENO1	434	71.9	Homo sapiens OX=9606	1:Experimental evidence at protein level	Alpha-enolase	1	0.999	27	600	550	600	23996618	25672992	30532860	29051854	29506288	29042420	21180290	24277176	19197252	28193448	24753554	22236490	21948772	31961682	19772730	21218696	16884460	18314306	27189216	30348172	24556942	27669388	32276066	24176392	17858102	19881368	18459116	28945544	42575448	29239230	25124906	36073916	24679486	25597998	33213714
sp|P06744|G6PI_HUMAN	P06744	G6PI_HUMAN	GPI	558	59	Homo sapiens OX=9606	1:Experimental evidence at protein level	Glucose-6-phosphate isomerase	1	0.999	30	517	482	552	15669744	15039259	16144232	16690394	15942310	22883526	24547292	25747000	24305984	26635114	18539848	14591633	13833596	20464156	23122024	21856720	20480044	22066664	27305684	21708302	15583079	13610740	19012458	26415400	22993232	22906768	23943464	17076952	19597758	16365442	15224550	17603552	12174044	16517652	20710142
sp|P06748|NPM_HUMAN	P06748	NPM_HUMAN	NPM1	294	58.5	Homo sapiens OX=9606	1:Experimental evidence at protein level	Nucleophosmin	1	0.999	13	382	382	382	29512012	28488598	23391860	25389406	30272340	32947122	26465470	26600812	33171172	24430050	25261968	23151848	19120828	22468558	22295376	20742152	15652114	22543586	26738452	29449458	21934400	25142168	23497108	31979276	22708416	21415706	23930572	23632414	32929950	26276314	22083724	31549752	29119550	26721126	30641088
sp|P06753|TPM3_HUMAN	P06753	TPM3_HUMAN	TPM3	285	44.9	Homo sapiens OX=9606	1:Experimental evidence at protein level	Tropomyosin alpha-3 chain	1	0.999	17	143	141	337	4096003	3840657	3400875	3672092	4203168	5348336	8319835	7.30877e+06	5966076	5482543	3.7249e+06	3.36267e+06	4069886	2983440	8034608	9207931	7.6894e+06	8807370	7.27333e+06	3490987	3848727	3578319	3.51966e+06	7501237	7.67097e+06	8.09926e+06	8407348	3697041	3.6711e+06	2.61576e+06	2.56191e+06	3586564	2.64395e+06	3.80759e+06	4707448
sp|P06756|ITAV_HUMAN	P06756	ITAV_HUMAN	ITGAV	1048	19.3	Homo sapiens OX=9606	1:Experimental evidence at protein level	Integrin alpha-V	1	0.999	15	4	4	4	0	0	0	1.1512e+06	334521	628963	1.11903e+06	749743	0	337622	0	524460	402984	818301	291672	955472	1083281	390667	922534	450353	901120	860746	955101	334456	279253	1061759	805378	686886	777826	762912	0	741319	0	325453	792640
sp|P06870|KLK1_HUMAN	P06870	KLK1_HUMAN	KLK1	262	25.2	Homo sapiens OX=9606	1:Experimental evidence at protein level	Kallikrein-1	1	0.999	6	5	5	5	1.09084e+06	1.2276e+06	1.5743e+06	1.37052e+06	1.61474e+06	676417	443796	398739	579882	698462	1.13277e+06	1.26565e+06	2.05577e+06	1.75866e+06	94842.8	0	0	0	466762	911084	1.01504e+06	1.88103e+06	2.09775e+06	439892	54307.1	0	282039	2.03871e+06	1.39547e+06	995513	1840228	1720090	1.62502e+06	1.36197e+06	1.66198e+06
sp|P07099|HYEP_HUMAN	P07099	HYEP_HUMAN	EPHX1	455	64	Homo sapiens OX=9606	1:Experimental evidence at protein level	Epoxide hydrolase 1	1	0.999	28	652	652	652	80773312	62393592	38350992	57897184	56565960	44302696	26808686	37048124	40389472	34954720	69835984	59846256	92136864	81953536	7697055	4.89632e+06	4640880	4585843	39582040	53386120	72535808	39911932	73988704	32732852	6196920	6838173	16770318	91711528	71468128	78721344	75852848	71534136	91518136	80319776	68028488
sp|P07108|ACBP_HUMAN	P07108	ACBP_HUMAN	DBI	87	69	Homo sapiens OX=9606	1:Experimental evidence at protein level	Acyl-CoA-binding protein	1	0.999	4	20	20	20	565570	614835	561921	709041	757862	910468	1.13055e+06	1.18426e+06	1.00633e+06	751372	552050	412701	422146	542954	895029	1.13922e+06	1.04357e+06	1.1421e+06	433047	292413	415860	438822	269254	950876	1.00535e+06	928143	1.10081e+06	547364	352453	541917	283229	477799	293108	664122	638694
sp|P07195|LDHB_HUMAN	P07195	LDHB_HUMAN	LDHB	334	42.8	Homo sapiens OX=9606	1:Experimental evidence at protein level	L-lactate dehydrogenase B chain	1	0.999	16	385	385	451	22838308	21734680	20443018	18247622	21413358	19020686	11091492	16600043	20125808	9293388	19416076	21233806	22297860	21608428	2.61033e+06	3.9456e+06	5.56071e+06	1.53581e+06	10649712	18820208	20601530	23079444	20113944	9848955	2.63887e+06	3.83652e+06	4329360	20021552	19670952	22415414	20257022	18984108	25584532	21648518	18104552
sp|P07203|GPX1_HUMAN	P07203	GPX1_HUMAN	GPX1	203	56.7	Homo sapiens OX=9606	1:Experimental evidence at protein level	Glutathione peroxidase 1	1	0.999	8	6	6	6	1.12407e+06	1.68689e+06	1.91292e+06	2.04482e+06	1.47553e+06	2.36763e+06	1.74977e+06	1.46154e+06	1.53124e+06	1.94973e+06	2.11677e+06	1.90755e+06	1.47503e+06	1.29783e+06	966718	1.67681e+06	1.54927e+06	1617878	1.74896e+06	1.84717e+06	1475025	2.02292e+06	1.06628e+06	1588615	1261160	1.09291e+06	1589259	1.21651e+06	1795104	2.04933e+06	2.67525e+06	2525606	1962226	1.09609e+06	1.34884e+06
sp|P07237|PDIA1_HUMAN	P07237	PDIA1_HUMAN	P4HB	508	70.3	Homo sapiens OX=9606	1:Experimental evidence at protein level	Protein disulfide-isomerase	1	0.999	49	1819	1799	1819	363740704	374597024	394864512	355215840	334525376	222344688	153699456	177794800	229232512	142986560	328197312	311249600	250372336	347726976	45961024	21517924	21214280	34313980	136092112	328601760	331272928	369561760	325381696	183232896	43538568	36820772	82277824	459704576	371569920	334645472	365072064	320088096	462539904	433394080	382433216
sp|P07305|H10_HUMAN	P07305	H10_HUMAN	H1-0	194	32	Homo sapiens OX=9606	1:Experimental evidence at protein level	Histone H1.0	1	0.999	7	2	2	2	276214	250734	306952	318702	309310	230125	471562	0	418624	305089	227473	0	193830	214261	0	0	0	0	0	328501	198307	289871	187223	0	0	0	0	388580	0	247764	304830	311129	243694	366383	0
sp|P07355|ANXA2_HUMAN	P07355	ANXA2_HUMAN	ANXA2	339	74.3	Homo sapiens OX=9606	1:Experimental evidence at protein level	Annexin A2	1	0.999	30	825	272	825	78214816	68434960	59182952	107824400	111119552	61571728	58518904	48912168	48786716	73931816	72559488	88336256	48724388	63450728	13090404	21605294	34888576	15131136	50935696	70496384	74554048	43945800	72556384	35481196	17611626	23923864	16363226	59040964	74151768	55796092	70452896	100792336	29995064	54476720	117599448
sp|P07384|CAN1_HUMAN	P07384	CAN1_HUMAN	CAPN1	714	52.1	Homo sapiens OX=9606	1:Experimental evidence at protein level	Calpain-1 catalytic subunit	1	0.999	29	582	582	582	8886330	8605456	9364268	12537832	11078706	10275035	11131170	9416062	11779158	11389666	11161074	10208056	8635873	10274596	7377510	7.0132e+06	7047021	7.23864e+06	9789643	10470114	11024309	9042938	11405044	10395489	7486073	7788762	8424756	9672711	10128031	8720329	9787388	12207421	7629763	10386350	13273479
sp|P07437|TBB5_HUMAN	P07437	TBB5_HUMAN	TUBB	444	70.3	Homo sapiens OX=9606	1:Experimental evidence at protein level	Tubulin beta chain	1	0.999	24	143	90	915	35024844	35280524	37276264	51352200	58310292	76469152	93555032	82434104	67290352	83246136	32250234	38034888	20598552	46006248	75823072	91064440	75418072	83330464	88675448	40450880	37139912	22564794	32251296	78563816	82714616	98908864	87971784	37889540	36832340	30840434	37834736	51239044	24840582	35826400	53614832
sp|P07477|TRY1_HUMAN	P07477	TRY1_HUMAN	PRSS1	247	64.4	Homo sapiens OX=9606	1:Experimental evidence at protein level	Serine protease 1	1	0.999	12	106	52	134	7.8387e+06	7947946	10255675	8995402	9600682	21043132	3.71551e+06	24316396	3.96001e+06	67347880	8451593	9646779	5297581	90639504	1167373	45704344	2.00608e+06	1.8121e+06	4.54891e+06	8379498	9677679	11312938	16624309	16094138	2448739	2.87346e+06	3.20585e+06	48692136	9934195	12106649	11403116	12487664	9931863	9637083	9818789
sp|P07478|TRY2_HUMAN	P07478	TRY2_HUMAN	PRSS2	247	42.9	Homo sapiens OX=9606	1:Experimental evidence at protein level	Trypsin-2	1	0.999	8	126	73	180	23149978	28564946	27978190	26314786	25861226	15026393	12174770	13713854	14999280	15305108	22258324	30942290	30382398	31326274	7719590	7209690	6537584	7.83416e+06	16299786	20641726	21187574	34027920	38222784	14599701	7.18978e+06	7.76342e+06	8.319e+06	32700742	25644150	26056890	29046336	33605952	25439216	27214196	32391230
sp|P07585|PGS2_HUMAN	P07585	PGS2_HUMAN	DCN	359	36.5	Homo sapiens OX=9606	1:Experimental evidence at protein level	Decorin	1	0.999	12	116	115	116	3417011	6203074	6.07994e+06	7154153	10190043	3.2367e+06	2.41203e+06	2.06622e+06	2.6796e+06	1.52291e+06	10949583	1913592	2.33858e+06	2.73006e+06	553346	4347261	4919876	1.34978e+06	3.61169e+06	5486155	3.31828e+06	2.47314e+06	2.45064e+06	1.39772e+06	1.88017e+06	4.34696e+06	1.04572e+06	3.61415e+06	4120806	3078331	4.54414e+06	1.86032e+06	2.31745e+06	2.67552e+06	2.78602e+06
sp|P07602|SAP_HUMAN	P07602	SAP_HUMAN	PSAP	524	32.3	Homo sapiens OX=9606	1:Experimental evidence at protein level	Prosaposin	1	0.999	14	32	32	32	3669392	4123013	3.28134e+06	3952662	3.51526e+06	3.954e+06	2.88004e+06	3.48593e+06	2947843	4445628	3.26086e+06	3788208	3.79381e+06	3.27604e+06	3363410	2474488	2.38206e+06	2.97511e+06	5516509	3.63181e+06	3.8098e+06	3652254	4131457	3547707	3153707	4.01953e+06	4067569	3.44129e+06	4482814	3982055	4.15805e+06	3.76032e+06	3156888	3.26377e+06	3.69276e+06
sp|P07686|HEXB_HUMAN	P07686	HEXB_HUMAN	HEXB	556	33.6	Homo sapiens OX=9606	1:Experimental evidence at protein level	Beta-hexosaminidase subunit beta	1	0.999	13	9	9	9	1.60766e+06	1641937	1499122	1.5906e+06	1400482	1.42736e+06	1.71705e+06	812492	1.08278e+06	1.70995e+06	1.75814e+06	1.65281e+06	1.20297e+06	1306230	1.11337e+06	946054	710486	1.15897e+06	1.16668e+06	1.57685e+06	1.83327e+06	1.57976e+06	1990836	1.20705e+06	1.08355e+06	749303	874577	1.376e+06	1.27303e+06	1.50091e+06	1.61152e+06	2035580	1.04664e+06	1.33355e+06	1.74722e+06
sp|P07737|PROF1_HUMAN	P07737	PROF1_HUMAN	PFN1	140	90	Homo sapiens OX=9606	1:Experimental evidence at protein level	Profilin-1	1	0.999	11	342	342	342	27686528	27957482	27963432	32208762	37146672	34108576	30550786	37113944	35885264	27432752	24255808	27400186	16868384	24185756	23886106	37220020	25560136	32844996	29804872	30308388	30286780	23432844	25358148	32450772	29638538	34659312	30801872	26128060	28566386	28797144	26245734	23445456	23668496	26261552	29868796
sp|P07741|APT_HUMAN	P07741	APT_HUMAN	APRT	180	35	Homo sapiens OX=9606	1:Experimental evidence at protein level	Adenine phosphoribosyltransferase	1	0.9988	5	6	6	6	740192	731995	739604	620234	746732	683582	763472	703014	673530	863346	685792	0	966966	829900	609156	595613	582531	438644	464799	501069	663965	781019	581638	360496	314957	551400	343885	425577	401390	447399	546089	641570	831833	724785	533754
sp|P07814|SYEP_HUMAN	P07814	SYEP_HUMAN	EPRS1	1512	49.1	Homo sapiens OX=9606	1:Experimental evidence at protein level	Bifunctional glutamate/proline--tRNA ligase	1	0.999	59	908	875	908	9432640	9841764	12101548	9916595	9120663	10343090	8545314	8091858	7398602	6588608	8380019	7.19638e+06	7732215	8.34364e+06	5420089	4.98927e+06	4.00361e+06	5901868	6284083	8.31071e+06	8780214	9077730	9801650	8.13045e+06	5693067	5267254	6.5245e+06	12105700	10024940	10685288	10643839	9901804	12193453	10674921	9012812
sp|P07900|HS90A_HUMAN	P07900	HS90A_HUMAN	HSP90AA1	732	64.9	Homo sapiens OX=9606	1:Experimental evidence at protein level	Heat shock protein HSP 90-alpha	1	0.999	48	1163	453	1163	62857600	66492604	66889132	73207080	78555600	104402528	122524624	103445200	84886960	117152320	70119336	79217248	55633504	72762720	108419224	106263840	98750992	115512560	118317992	70907464	75709400	58304404	61075188	125016656	112261472	131366592	122526672	64672852	74039640	62471832	68410944	75717832	54285364	70427568	83309520
sp|P07910|HNRPC_HUMAN	P07910	HNRPC_HUMAN	HNRNPC	306	68	Homo sapiens OX=9606	1:Experimental evidence at protein level	Heterogeneous nuclear ribonucleoproteins C1/C2	1	0.999	22	438	220	438	26735252	26046072	30812408	27974086	34235252	21426540	37002032	38468264	29904356	42329892	28373346	19673636	23139826	33581688	35948656	47570924	32246426	42016684	36539976	28141670	21309362	27091618	19811062	40246392	35913496	39698008	27102228	25011416	35408108	27593098	28661312	32915962	24028700	28123408	29133214
sp|P07919|QCR6_HUMAN	P07919	QCR6_HUMAN	UQCRH	91	38.5	Homo sapiens OX=9606	1:Experimental evidence at protein level	Cytochrome b-c1 complex subunit 6, mitochondrial	1	0.999	4	2	2	2	248441	715969	501526	543799	278394	0	0	304050	493712	0	624552	405556	0	195534	327337	384108	282429	172433	0	576162	218322	986815	696830	0	231823	181617	386090	323488	279636	0	797547	726339	0	255076	154977
sp|P07942|LAMB1_HUMAN	P07942	LAMB1_HUMAN	LAMB1	1786	35.9	Homo sapiens OX=9606	1:Experimental evidence at protein level	Laminin subunit beta-1	1	0.999	51	693	690	693	6.18906e+06	7013017	11458877	10258094	7.0497e+06	6062264	7420219	8.26787e+06	6752286	4.78013e+06	12643803	8887852	6.11594e+06	5.56294e+06	1.40714e+06	5310744	7168814	2435046	6692209	7581309	7.75055e+06	6.40896e+06	6878088	3.80541e+06	2022500	4.80546e+06	2.70191e+06	6870656	6617507	7099229	7683440	4.20572e+06	6.01998e+06	6957429	7.68149e+06
sp|P07947|YES_HUMAN	P07947	YES_HUMAN	YES1	543	17.3	Homo sapiens OX=9606	1:Experimental evidence at protein level	Tyrosine-protein kinase Yes	1	0.999	7	0	0	5	0	0	0	0	0	0	0	0	0	0	148101	0	0	0	0	0	0	0	0	0	0	0	138998	0	0	0	0	0	0	0	0	0	0	0	0
sp|P07951|TPM2_HUMAN	P07951	TPM2_HUMAN	TPM2	284	50	Homo sapiens OX=9606	1:Experimental evidence at protein level	Tropomyosin beta chain	1	0.999	18	27	17	211	2129848	1809114	1.56223e+06	2.18973e+06	3.7218e+06	1298352	2.25062e+06	2.98644e+06	2.19309e+06	847527	1644685	1.35401e+06	1559392	1292273	415770	3.11988e+06	4.97087e+06	472509	1.31819e+06	2.05612e+06	1.11645e+06	958847	421894	184197	400651	1.82967e+06	895235	2.25334e+06	3235073	1.04491e+06	1.05787e+06	1.33028e+06	938781	1.17572e+06	1.48303e+06
sp|P07954|FUMH_HUMAN	P07954	FUMH_HUMAN	FH	510	50.2	Homo sapiens OX=9606	1:Experimental evidence at protein level	Fumarate hydratase, mitochondrial	1	0.999	21	371	371	371	7425778	6946215	8102186	8440582	7610077	7892465	8059384	8249209	7.83959e+06	7.98407e+06	8800681	7361945	7.57543e+06	8579180	6.22567e+06	5895318	5.27387e+06	7002175	8869384	8461974	7.63124e+06	8454860	8765573	7597580	6390875	6999718	7.50566e+06	7561148	8787521	7281399	8306510	9020795	7.47971e+06	9356376	9141079
sp|P07996|TSP1_HUMAN	P07996	TSP1_HUMAN	THBS1	1170	12.6	Homo sapiens OX=9606	1:Experimental evidence at protein level	Thrombospondin-1	1	0.999	8	4	2	4	702777	906968	918392	734941	887272	750591	161480	366577	605174	0	472559	1.08449e+06	308621	152532	0	0	931720	0	332265	498816	329313	139973	207470	0	0	314268	0	1.10958e+06	293785	0	433620	382353	0	103245	272481
sp|P08047|SP1_HUMAN	P08047	SP1_HUMAN	SP1	785	6.2	Homo sapiens OX=9606	1:Experimental evidence at protein level	Transcription factor Sp1	0.9972	0.999	2	1	1	1	400105	419741	476017	438176	484958	324239	0	302775	383793	265112	456940	384389	351041	335863	0	320437	408751	317253	300359	0	389385	0	378378	285292	312666	297503	0	0	408618	0	455832	0	471777	0	462397
sp|P08123|CO1A2_HUMAN	P08123	CO1A2_HUMAN	COL1A2	1366	18.4	Homo sapiens OX=9606	1:Experimental evidence at protein level	Collagen alpha-2(I) chain	1	0.999	11	255	255	255	11890156	30320570	23388888	29849082	55230692	16322544	14373771	12313503	12985548	9350709	35095192	8438369	6.77628e+06	10320170	1.63145e+06	25680150	27314252	4934936	8.12489e+06	23653416	10587374	6.53248e+06	6.82703e+06	3.99118e+06	5390124	18486442	4501946	8898464	13558601	8359418	11747314	6.02255e+06	5728937	7475659	10873259
sp|P08133|ANXA6_HUMAN	P08133	ANXA6_HUMAN	ANXA6	673	73.7	Homo sapiens OX=9606	1:Experimental evidence at protein level	Annexin A6	1	0.999	52	1321	1321	1321	13735669	14383282	17151580	16866184	18505932	26532676	35622084	33977452	27446186	28307132	15401382	13406325	14501391	15740512	42426024	31387424	32592172	41813636	30788254	18811884	13612359	15174852	14053265	27266548	35143780	36891848	37622272	20068554	16601096	17945354	15161218	15526366	15127330	17167924	13843616
sp|P08134|RHOC_HUMAN	P08134	RHOC_HUMAN	RHOC	193	46.1	Homo sapiens OX=9606	1:Experimental evidence at protein level	Rho-related GTP-binding protein RhoC	1	0.9989	9	0	0	118	0	0	679488	864069	634208	0	573668	0	351128	0	0	0	0	0	0	0	795888	0	461324	841527	0	0	762483	417110	269266	0	0	0	540157	859942	0	0	657929	0	0
sp|P08183|MDR1_HUMAN	P08183	MDR1_HUMAN	ABCB1	1280	6.2	Homo sapiens OX=9606	1:Experimental evidence at protein level	ATP-dependent translocase ABCB1	0.9978	0.9959	2	3	3	3	0	0	0	0	0	0	187915	288081	0	178954	0	0	0	0	331347	324697	0	368536	295914	0	0	0	0	325650	409360	513458	370470	0	0	0	0	0	0	0	0
sp|P08195|4F2_HUMAN	P08195	4F2_HUMAN	SLC3A2	630	32.2	Homo sapiens OX=9606	1:Experimental evidence at protein level	4F2 cell-surface antigen heavy chain	1	0.999	19	141	141	141	154124	0	0	123458	0	4.25971e+06	6.64046e+06	6.31515e+06	3.72133e+06	5.54077e+06	0	165592	169052	672478	7878835	6618145	6.57001e+06	8669102	6188881	519475	443436	196629	239041	7945121	8433692	9538751	10052576	293855	222426	0	0	0	145780	803604	211586
sp|P08217|CEL2A_HUMAN	P08217	CEL2A_HUMAN	CELA2A	269	40.5	Homo sapiens OX=9606	1:Experimental evidence at protein level	Chymotrypsin-like elastase family member 2A	1	0.999	9	75	27	75	3.28832e+06	3.90033e+06	4.99406e+06	4.64827e+06	4.0441e+06	2347075	1.96833e+06	2.07588e+06	2.23809e+06	2.43909e+06	4039940	7.41373e+06	5003543	4.6707e+06	1.67262e+06	1.37672e+06	1.30961e+06	1499598	2.30493e+06	3.31725e+06	3292807	4.71605e+06	5978063	2515586	1.63113e+06	1.38946e+06	1.64786e+06	4844646	4241051	2.88046e+06	3450722	3.37711e+06	3.60481e+06	3.71836e+06	4.34489e+06
sp|P08236|BGLR_HUMAN	P08236	BGLR_HUMAN	GUSB	651	3.4	Homo sapiens OX=9606	1:Experimental evidence at protein level	Beta-glucuronidase	0.9385	0.998	1	3	3	3	0	0	238080	283871	325567	454819	345052	0	267991	303047	0	0	218527	0	394954	423891	0	393731	419328	0	279432	217105	0	360884	434537	0	341574	290053	269401	0	244950	352405	179499	0	0
sp|P08237|PFKAM_HUMAN	P08237	PFKAM_HUMAN	PFKM	780	41	Homo sapiens OX=9606	1:Experimental evidence at protein level	ATP-dependent 6-phosphofructokinase, muscle type	1	0.999	22	139	139	197	872331	856806	1.03256e+06	1.1043e+06	1.16498e+06	2.32211e+06	3256484	3.09487e+06	2.43182e+06	3.4406e+06	1.1036e+06	795687	531966	1.34623e+06	4869594	4657047	3859247	4.71875e+06	4.30753e+06	1.45127e+06	595067	1032036	1.43493e+06	3.90026e+06	5088592	4686987	4995186	1.48125e+06	1.16881e+06	394727	1.06091e+06	1.26763e+06	893486	1256409	1.4815e+06
sp|P08238|HS90B_HUMAN	P08238	HS90B_HUMAN	HSP90AB1	724	64.8	Homo sapiens OX=9606	1:Experimental evidence at protein level	Heat shock protein HSP 90-beta	1	0.999	49	534	325	1088	36885432	37454924	38200388	39175672	39565588	62966672	62175236	59974056	59472272	52452828	35725472	48461008	33073024	33356280	58219912	58803248	58878648	69237992	66475832	44969760	42473072	30955796	32603694	65388648	63458852	64657576	65147932	27235760	31806946	34451204	31284598	31957938	31233694	37334592	33562908
sp|P08240|SRPRA_HUMAN	P08240	SRPRA_HUMAN	SRPRA	638	51.4	Homo sapiens OX=9606	1:Experimental evidence at protein level	Signal recognition particle receptor subunit alpha	1	0.999	24	346	346	346	8692183	11103769	8496151	6898757	7655376	5.53946e+06	6580823	8254575	5.15863e+06	3.52639e+06	11218800	12579538	11045308	7.9579e+06	2.99441e+06	2.68999e+06	2.97587e+06	3.25252e+06	4415941	6267303	9218698	10830599	7918933	4.71243e+06	1.57972e+06	3395915	3.37735e+06	10322128	7920406	10743396	9217072	7.75701e+06	9928438	7.35185e+06	5546124
sp|P08243|ASNS_HUMAN	P08243	ASNS_HUMAN	ASNS	561	19.4	Homo sapiens OX=9606	1:Experimental evidence at protein level	Asparagine synthetase [glutamine-hydrolyzing]	1	0.999	5	2	2	2	714340	0	954385	713692	496439	1.17634e+06	1.3519e+06	1.1878e+06	1.12516e+06	1.43291e+06	904574	1.42957e+06	136763	85762.8	1.29366e+06	1.07319e+06	1.26717e+06	1.63688e+06	1.30682e+06	1.02013e+06	1.03112e+06	248315	229879	1.4505e+06	1.61637e+06	1.5979e+06	1.75749e+06	391215	611946	1.10397e+06	689282	647546	903265	1.05447e+06	747846
sp|P08247|SYPH_HUMAN	P08247	SYPH_HUMAN	SYP	313	16.6	Homo sapiens OX=9606	1:Experimental evidence at protein level	Synaptophysin	1	0.999	4	32	32	32	178331	0	341112	413817	0	1662697	3.163e+06	2585885	2.34012e+06	3.02593e+06	0	194810	0	260738	4593317	4165833	4.70603e+06	4978032	3744940	716733	105886	0	214815	3638678	4.70403e+06	4794476	5.37531e+06	538831	191017	242884	0	64733.6	354317	707659	750849
sp|P08294|SODE_HUMAN	P08294	SODE_HUMAN	SOD3	240	15.4	Homo sapiens OX=9606	1:Experimental evidence at protein level	Extracellular superoxide dismutase [Cu-Zn]	0.9614	0.9987	1	10	10	10	435596	370711	435482	356778	407947	215798	141919	0	274465	296597	634723	294838	265467	372703	0	144728	195851	88375.4	225168	474867	274982	378711	277919	143644	99393.4	205734	147286	350178	368524	314505	386495	274763	231364	243325	346674
sp|P08559|ODPA_HUMAN	P08559	ODPA_HUMAN	PDHA1	390	39.7	Homo sapiens OX=9606	1:Experimental evidence at protein level	Pyruvate dehydrogenase E1 component subunit alpha, somatic form, mitochondrial	1	0.999	16	159	158	159	5783022	5720849	6562743	6881850	6046488	6178716	6590219	6.79486e+06	6.10939e+06	7440807	7183672	6216261	5814551	6361298	5408255	6351236	5325962	6237309	6337936	5726037	7.35284e+06	6.42735e+06	6494905	6766069	5.39095e+06	8487035	5817389	6487923	6269352	6.00921e+06	6761773	7307389	5.86901e+06	6388087	7.04261e+06
sp|P08571|CD14_HUMAN	P08571	CD14_HUMAN	CD14	375	6.7	Homo sapiens OX=9606	1:Experimental evidence at protein level	Monocyte differentiation antigen CD14	0.9949	0.9989	2	3	3	3	0	627275	144417	334561	399916	266584	296169	0	507700	323894	253417	334141	123474	0	202459	0	0	276064	412623	307659	396127	161682	237096	231569	289947	431227	286514	196323	0	280950	205752	0	203047	0	304523
sp|P08572|CO4A2_HUMAN	P08572	CO4A2_HUMAN	COL4A2	1712	22.9	Homo sapiens OX=9606	1:Experimental evidence at protein level	Collagen alpha-2(IV) chain	1	0.999	23	246	246	246	19048374	19121172	17586782	24632928	26781122	11868410	15968716	27580546	26383538	8.00135e+06	25560422	13667958	13736818	15765629	3536381	22560584	46710940	3.07801e+06	20744468	21132264	9058699	12268461	10187330	8557755	6116777	20871222	8691477	14078028	20548796	13656604	14271600	9585107	10026413	13301238	8612577
sp|P08574|CY1_HUMAN	P08574	CY1_HUMAN	CYC1	325	41.2	Homo sapiens OX=9606	1:Experimental evidence at protein level	Cytochrome c1, heme protein, mitochondrial	1	0.999	11	170	170	170	5803167	5044088	6317029	7079824	5989710	6945133	7179545	6.94049e+06	6728478	6820145	5.55258e+06	4957266	5.0483e+06	6133495	4.74102e+06	5.85816e+06	4.90677e+06	4.5528e+06	4975554	5238388	5.075e+06	5129805	6.22653e+06	6609500	4975457	5036329	5242942	6852967	6734450	5004048	6453858	7.9176e+06	6.57727e+06	6820087	7556101
sp|P08579|RU2B_HUMAN	P08579	RU2B_HUMAN	SNRPB2	225	33.3	Homo sapiens OX=9606	1:Experimental evidence at protein level	U2 small nuclear ribonucleoprotein B''	1	0.999	6	130	97	130	2.88253e+06	3594800	3.0431e+06	2.58035e+06	2901243	2.59581e+06	2.51415e+06	2.94975e+06	3580525	3.79047e+06	3.46336e+06	3084721	2.74159e+06	3.02186e+06	3210249	4.09304e+06	2.72265e+06	2872787	2.79356e+06	2.88856e+06	1.72195e+06	2.89503e+06	1.8997e+06	3.49869e+06	3.30045e+06	2.98707e+06	2921299	2.58083e+06	2.69567e+06	2869515	2.81036e+06	2947497	3.04787e+06	2.36384e+06	2823089
sp|P08621|RU17_HUMAN	P08621	RU17_HUMAN	SNRNP70	437	35.9	Homo sapiens OX=9606	1:Experimental evidence at protein level	U1 small nuclear ribonucleoprotein 70 kDa	1	0.999	13	211	211	211	3.32414e+06	3.6358e+06	2.63339e+06	3.4135e+06	4.00141e+06	4689610	4543400	4467463	6.03641e+06	4579467	2.83037e+06	1959184	2.38523e+06	3.56008e+06	5309252	5.32636e+06	4410517	5100289	2.45935e+06	2.05367e+06	2.5643e+06	1.442e+06	2910767	2.76581e+06	4.81807e+06	4229140	2.33739e+06	2.84697e+06	2.43796e+06	3071803	1771519	2.13278e+06	2.20898e+06	2.49137e+06	3.69777e+06
sp|P08648|ITA5_HUMAN	P08648	ITA5_HUMAN	ITGA5	1049	8.5	Homo sapiens OX=9606	1:Experimental evidence at protein level	Integrin alpha-5	1	0.999	5	1	1	1	388457	484477	331173	554554	482483	140516	136524	213854	157686	582697	665787	667537	263111	252508	0	0	0	0	261830	563332	555016	196343	0	0	120233	0	0	266098	279502	454110	659825	347012	351032	193446	565813
sp|P08651|NFIC_HUMAN	P08651	NFIC_HUMAN	NFIC	508	21.9	Homo sapiens OX=9606	1:Experimental evidence at protein level	Nuclear factor 1 C-type	1	0.999	5	16	4	16	1849435	1.94792e+06	1.53272e+06	1.46184e+06	1.54844e+06	1.01708e+06	824212	873093	1.33322e+06	1.14677e+06	1388633	1.7113e+06	1.81769e+06	1.72862e+06	775904	854136	795186	761334	1.14002e+06	1.69651e+06	585162	1.66799e+06	1624201	1.02918e+06	940272	313841	739280	1.62846e+06	1.65914e+06	2.10551e+06	1.79277e+06	2.25002e+06	1.72451e+06	1.77218e+06	1.2713e+06
sp|P08670|VIME_HUMAN	P08670	VIME_HUMAN	VIM	466	87.8	Homo sapiens OX=9606	1:Experimental evidence at protein level	Vimentin	1	0.999	50	1121	930	1252	58916532	73585040	48447324	111462552	123184720	58185024	54319508	81144696	80620904	31435678	57603768	69356400	23059478	35718940	16729458	78953168	111800704	33913688	61338376	57788632	65266948	28213988	25255146	31973856	46011596	125761448	42321240	44666656	47210440	62368928	53470496	25243460	37535400	31263044	45828544
sp|P08684|CP3A4_HUMAN	P08684	CP3A4_HUMAN	CYP3A4	503	16.7	Homo sapiens OX=9606	1:Experimental evidence at protein level	Cytochrome P450 3A4	0.9988	0.9922	2	2	1	2	0	0	0	0	0	0	0	0	0	0	100505	0	0	0	0	0	0	0	143411	111066	0	0	0	0	138069	0	0	0	186471	583454	0	0	177119	214281	110630
sp|P08708|RS17_HUMAN	P08708	RS17_HUMAN	RPS17	135	61.5	Homo sapiens OX=9606	1:Experimental evidence at protein level	40S ribosomal protein S17	1	0.999	10	216	216	216	25139790	29210022	36895592	28563756	20057914	26723484	17363896	19818916	18371198	13402246	22327632	23961276	36789288	28385308	12570326	8519418	7822811	7492119	17032334	35929840	37675720	26612326	24042316	15749986	12317267	9248989	19696636	38613732	31812932	42457228	40961048	34606300	47277456	36567840	27178166
sp|P08727|K1C19_HUMAN	P08727	K1C19_HUMAN	KRT19	400	75.2	Homo sapiens OX=9606	1:Experimental evidence at protein level	Keratin, type I cytoskeletal 19	1	0.999	37	685	442	781	20327304	15729910	26818772	45716480	66986616	19819298	19198310	11633074	11582254	25446992	20011006	26035244	17603056	21198448	4777035	2917959	2.57862e+06	3409716	10403752	16859220	29050156	15683233	23884694	10155404	2.89857e+06	1.55199e+06	3.9432e+06	19490336	22671452	20266724	22869406	28288998	6966419	13780566	30988872
sp|P08729|K2C7_HUMAN	P08729	K2C7_HUMAN	KRT7	469	70.1	Homo sapiens OX=9606	1:Experimental evidence at protein level	Keratin, type II cytoskeletal 7	1	0.999	39	235	203	396	3.79924e+06	4728016	6681816	20344980	40063916	1.3051e+06	667582	0	250767	1.75167e+06	1.79253e+06	9529206	4.73121e+06	1819266	0	0	0	635789	454449	2.06263e+06	5841017	2.53062e+06	4135426	125292	0	713292	0	2568068	3065708	6.83336e+06	5.79428e+06	14822534	1.37819e+06	2.50383e+06	3.81227e+06
sp|P08754|GNAI3_HUMAN	P08754	GNAI3_HUMAN	GNAI3	354	32.2	Homo sapiens OX=9606	1:Experimental evidence at protein level	Guanine nucleotide-binding protein G(i) subunit alpha-3	1	0.999	10	47	47	198	1.39385e+06	1609510	897006	1.07429e+06	551632	424445	550539	641184	419954	720660	1.1285e+06	1.39755e+06	1.16362e+06	957880	362553	547923	619604	547527	746226	828289	2327322	1.13351e+06	949524	534257	486043	439964	684661	666230	1329480	1.05924e+06	1.31113e+06	846348	1.11802e+06	619459	663498
sp|P08861|CEL3B_HUMAN	P08861	CEL3B_HUMAN	CELA3B	270	32.2	Homo sapiens OX=9606	1:Experimental evidence at protein level	Chymotrypsin-like elastase family member 3B	1	0.999	7	52	52	144	1.8519e+06	3.06802e+06	2.66305e+06	2.20223e+06	2.16864e+06	1.36852e+06	1.94727e+06	925104	1.67802e+06	558607	2.53634e+06	2657694	4021670	2.82595e+06	1183522	1307531	1.16021e+06	1.22173e+06	2.19652e+06	2574515	2.45453e+06	3.81102e+06	4509530	1.47415e+06	884710	905712	1.35893e+06	2.77108e+06	2.70141e+06	3.9883e+06	3.42736e+06	3.24289e+06	2.4014e+06	2.50987e+06	3134512
sp|P08865|RSSA_HUMAN	P08865	RSSA_HUMAN	RPSA	295	62.4	Homo sapiens OX=9606	1:Experimental evidence at protein level	40S ribosomal protein SA	1	0.999	18	598	593	598	38233604	49872656	64684048	55631112	52835648	40462900	31441928	38603952	40160376	39545656	67910672	64896916	74296600	59109568	23523056	15469998	17032796	22399504	27336964	39394780	69732688	75708800	45814236	45776776	21321430	26191160	33073880	63442824	39801992	72372872	68546256	58923128	50530812	65759028	52753656
sp|P08962|CD63_HUMAN	P08962	CD63_HUMAN	CD63	238	14.7	Homo sapiens OX=9606	1:Experimental evidence at protein level	CD63 antigen	1	0.999	3	90	90	90	5933840	6.30539e+06	6.40016e+06	6.32377e+06	4622888	5.4661e+06	6292006	5990691	8959121	5096027	6.07991e+06	6855135	6565892	4557163	6729748	6930546	6.1213e+06	5029938	7402962	5531655	5.95688e+06	5945065	5.46581e+06	6.49316e+06	8651164	7.03643e+06	5631237	4339187	5.6562e+06	4624861	4.61061e+06	5056858	5.54817e+06	3.91029e+06	3797936
sp|P09012|SNRPA_HUMAN	P09012	SNRPA_HUMAN	SNRPA	282	41.1	Homo sapiens OX=9606	1:Experimental evidence at protein level	U1 small nuclear ribonucleoprotein A	1	0.999	7	49	49	82	3256280	3.08065e+06	3273648	3.72348e+06	4.16735e+06	5127227	6315067	6922521	6013911	7.1196e+06	3586153	5.31122e+06	4.52527e+06	5292094	7465349	8.02034e+06	6516841	6868596	6630329	4199350	5.07755e+06	4.12472e+06	4.26903e+06	8136772	8157016	8.00783e+06	8696725	4.01475e+06	3.76806e+06	4.15135e+06	3.85448e+06	4.38237e+06	4.00826e+06	5014630	5.70061e+06
sp|P09093|CEL3A_HUMAN	P09093	CEL3A_HUMAN	CELA3A	270	58.9	Homo sapiens OX=9606	1:Experimental evidence at protein level	Chymotrypsin-like elastase family member 3A	1	0.999	14	416	324	416	145876480	124158624	167118576	155186688	162481376	98651640	67247088	80536576	98714448	110461376	127383264	175837312	211114112	175474832	44506256	33563084	42543660	46606460	114394280	156515904	158826432	205831040	250200032	108078912	48476152	52295124	64804268	158999328	157796336	163846496	191318048	199073424	149464352	149191536	182123328
sp|P09104|ENOG_HUMAN	P09104	ENOG_HUMAN	ENO2	434	52.1	Homo sapiens OX=9606	1:Experimental evidence at protein level	Gamma-enolase	1	0.999	14	0	0	50	0	0	0	454992	433367	0	336663	0	0	0	395812	0	0	0	0	402991	0	310584	0	0	0	0	0	0	0	0	0	0	443686	0	0	0	0	452400	0
sp|P09110|THIK_HUMAN	P09110	THIK_HUMAN	ACAA1	424	33.3	Homo sapiens OX=9606	1:Experimental evidence at protein level	3-ketoacyl-CoA thiolase, peroxisomal	1	0.999	5	2	2	2	1.03542e+06	903864	798172	1.14227e+06	1.1961e+06	1.17293e+06	1.22029e+06	1.08791e+06	855517	1077461	919667	987212	648904	666912	487985	115053	553244	582368	646507	781514	1110451	663254	1.23549e+06	778941	424722	520514	455420	865837	899264	750269	1.13743e+06	1178924	853323	988681	1.08256e+06
sp|P09132|SRP19_HUMAN	P09132	SRP19_HUMAN	SRP19	144	26.4	Homo sapiens OX=9606	1:Experimental evidence at protein level	Signal recognition particle 19 kDa protein	1	0.999	4	58	58	58	3.26471e+06	4.37981e+06	4426054	3836653	3649157	2.81759e+06	2.65096e+06	2.49733e+06	2459576	1.78597e+06	3.57698e+06	4515555	4681481	3846302	1.3971e+06	909731	1.00477e+06	1.33249e+06	416510	2815546	3.96354e+06	2325536	4238792	1485631	0	409339	0	3.90704e+06	4266640	3271754	3467030	3.39083e+06	3.76616e+06	3392293	3.05712e+06
sp|P09210|GSTA2_HUMAN	P09210	GSTA2_HUMAN	GSTA2	222	69.4	Homo sapiens OX=9606	1:Experimental evidence at protein level	Glutathione S-transferase A2	1	0.999	17	556	84	556	285617984	253072224	172550224	183932816	208872608	178669984	104905696	136621952	256132864	114979056	266643456	192102048	332940384	256968224	41978112	11199834	10433678	14671822	113301504	219930768	245993264	347101760	175588352	128390896	28014742	26697382	43901512	193941568	144063376	162144128	291768384	208268128	290112896	161345024	163126528
sp|P09327|VILI_HUMAN	P09327	VILI_HUMAN	VIL1	827	28.7	Homo sapiens OX=9606	1:Experimental evidence at protein level	Villin-1	1	0.999	17	93	93	93	1.58781e+06	1.32331e+06	864718	1504741	397500	3191012	4451799	3590865	4413711	3.30019e+06	2.1075e+06	1.40636e+06	1979310	1.04739e+06	4.07078e+06	3.63976e+06	3.83779e+06	4.48736e+06	3227933	1105412	3.00299e+06	2.17637e+06	1.10807e+06	3.14944e+06	3.19577e+06	3.48155e+06	3.80409e+06	821061	759596	729052	1.56408e+06	978649	907158	2084298	1.87585e+06
sp|P09382|LEG1_HUMAN	P09382	LEG1_HUMAN	LGALS1	135	64.4	Homo sapiens OX=9606	1:Experimental evidence at protein level	Galectin-1	1	0.999	6	22	22	22	2204303	2.10874e+06	1.52353e+06	1777023	2.09635e+06	1.46729e+06	1.22223e+06	1.68075e+06	1.18174e+06	1.55038e+06	1.79361e+06	1.51426e+06	1.32917e+06	1.36898e+06	693817	2.04138e+06	3.06894e+06	1.22222e+06	934203	2.94615e+06	1.69736e+06	1.39033e+06	1843319	556080	809238	1.51313e+06	602559	1.10991e+06	1.1159e+06	1.09778e+06	1466268	855259	1.49054e+06	775184	2.14682e+06
sp|P09417|DHPR_HUMAN	P09417	DHPR_HUMAN	QDPR	244	50.4	Homo sapiens OX=9606	1:Experimental evidence at protein level	Dihydropteridine reductase	1	0.999	9	1	1	1	55840.5	0	0	0	0	176742	242621	415904	345685	0	0	83665.9	0	125398	519102	325381	433334	366237	138397	0	0	0	162017	497634	323536	321425	219110	103803	76728.4	0	74379.5	55600.4	102580	265521	277946
sp|P09429|HMGB1_HUMAN	P09429	HMGB1_HUMAN	HMGB1	215	63.7	Homo sapiens OX=9606	1:Experimental evidence at protein level	High mobility group protein B1	1	0.999	13	177	118	177	7845214	6497419	6.88568e+06	6.19496e+06	8746268	5896800	5386366	5400823	8466329	6367062	7.6498e+06	5572734	3.3072e+06	5757785	6.40942e+06	6863910	6381711	6.23422e+06	7842877	7609416	4896917	4925440	6579039	6.63456e+06	6338206	6179324	5542306	5555481	6214756	5649570	5547770	6.78721e+06	6.18054e+06	6.71278e+06	5.69029e+06
sp|P09467|F16P1_HUMAN	P09467	F16P1_HUMAN	FBP1	338	19.8	Homo sapiens OX=9606	1:Experimental evidence at protein level	Fructose-1,6-bisphosphatase 1	1	0.999	5	1	0	1	570056	0	640003	1.48819e+06	631162	908724	127936	596017	711000	0	948422	608291	0	785969	0	0	0	570704	0	468002	1.42365e+06	1.8645e+06	1.0091e+06	793787	0	1.27689e+06	0	605398	423484	119903	0	736723	1.16738e+06	967654	1383148
sp|P09471|GNAO_HUMAN	P09471	GNAO_HUMAN	GNAO1	354	31.9	Homo sapiens OX=9606	1:Experimental evidence at protein level	Guanine nucleotide-binding protein G(o) subunit alpha	1	0.999	12	93	93	160	72517.4	375733	158114	328349	738415	3.86015e+06	6.10217e+06	6.20574e+06	4.13565e+06	4986873	208359	311402	134853	778158	8442604	8465067	6.60699e+06	8594043	6.13611e+06	1.27218e+06	240858	121062	319400	6527646	8490711	7624366	8.18599e+06	455483	161605	164982	231053	0	525443	1.14338e+06	1.10601e+06
sp|P09488|GSTM1_HUMAN	P09488	GSTM1_HUMAN	GSTM1	218	48.6	Homo sapiens OX=9606	1:Experimental evidence at protein level	Glutathione S-transferase Mu 1	1	0.9973	12	13	0	30	610536	581236	513062	506965	595078	587605	510644	620722	574000	619002	683897	487320	656666	657390	461958	282196	342532	250516	620629	728831	344597	641518	724301	492092	361502	444443	397298	664408	676250	540503	661137	655434	600740	646024	626716
sp|P09493|TPM1_HUMAN	P09493	TPM1_HUMAN	TPM1	284	39.1	Homo sapiens OX=9606	1:Experimental evidence at protein level	Tropomyosin alpha-1 chain	1	0.999	18	51	51	205	2.19756e+06	1.94461e+06	1.72054e+06	2.00651e+06	3.14788e+06	1.07585e+06	1977431	2.42322e+06	1.56929e+06	1.40278e+06	2.30025e+06	1656310	1.77938e+06	2.25007e+06	929120	2.44086e+06	4.00521e+06	1.45108e+06	1.55691e+06	2870502	1808194	1.78808e+06	2130320	959350	1.29252e+06	2.24372e+06	1.40085e+06	2.719e+06	2.76033e+06	1.42256e+06	1721728	2.01259e+06	1243429	1.74579e+06	2.18728e+06
sp|P09496|CLCA_HUMAN	P09496	CLCA_HUMAN	CLTA	248	23	Homo sapiens OX=9606	1:Experimental evidence at protein level	Clathrin light chain A	1	0.9981	9	92	92	92	4567238	3.978e+06	1.62661e+06	1.69059e+06	4.22944e+06	1.86274e+06	5573609	5.35636e+06	3576773	5418358	3848007	4.45823e+06	4591800	1647032	5.13783e+06	5457058	5399078	5.27436e+06	5439220	4.33649e+06	4.34084e+06	2.58187e+06	3676576	4509353	4958533	4.90907e+06	5703971	3.35347e+06	3.4165e+06	3.58256e+06	1.80292e+06	2.59589e+06	4.49469e+06	3.94235e+06	3.02937e+06
sp|P09497|CLCB_HUMAN	P09497	CLCB_HUMAN	CLTB	229	23.6	Homo sapiens OX=9606	1:Experimental evidence at protein level	Clathrin light chain B	1	0.9989	6	34	34	34	499822	480578	415231	435132	402233	605708	867621	819351	768055	643920	435145	554609	596764	664962	816177	1.0116e+06	935321	886251	772337	524477	752086	756698	649279	1.19888e+06	920020	1.0105e+06	1.0912e+06	510520	431108	415073	477368	492226	470379	492093	539534
sp|P09525|ANXA4_HUMAN	P09525	ANXA4_HUMAN	ANXA4	319	72.7	Homo sapiens OX=9606	1:Experimental evidence at protein level	Annexin A4	1	0.999	31	850	850	850	127980496	138776688	197602208	265493824	291725120	136226816	98706160	101868912	90197368	191988256	196573760	82430464	72585208	161615040	10115679	10824326	10766513	14206688	101098576	172041344	129865376	88744528	204660544	70483352	9391830	10696966	12299964	161202752	211856784	80582152	160707568	196661984	48523424	107799864	218651536
sp|P09543|CN37_HUMAN	P09543	CN37_HUMAN	CNP	421	41.6	Homo sapiens OX=9606	1:Experimental evidence at protein level	2',3'-cyclic-nucleotide 3'-phosphodiesterase	1	0.999	21	75	75	75	3516803	3.30387e+06	3.33804e+06	3383217	3777852	3.03597e+06	2252773	3754139	3.65326e+06	3940948	3.40169e+06	2.84676e+06	2.7481e+06	3299887	3961041	3837798	3.14784e+06	3841677	3.85662e+06	4.16666e+06	2624462	2.6516e+06	1.71931e+06	3.44122e+06	1.56632e+06	2695536	3.55097e+06	1.22544e+06	1.56269e+06	2879129	3.21884e+06	1.60101e+06	2.51483e+06	2669767	3.42601e+06
sp|P09619|PGFRB_HUMAN	P09619	PGFRB_HUMAN	PDGFRB	1106	10.6	Homo sapiens OX=9606	1:Experimental evidence at protein level	Platelet-derived growth factor receptor beta	1	0.9989	6	2	2	11	359464	354962	248428	278257	427414	119063	79133.2	291712	351217	0	349791	0	0	0	0	523779	712002	0	138484	292174	120946	81755.4	0	0	0	244998	0	123750	117496	221355	206190	0	0	160582	188446
sp|P09622|DLDH_HUMAN	P09622	DLDH_HUMAN	DLD	509	37.5	Homo sapiens OX=9606	1:Experimental evidence at protein level	Dihydrolipoyl dehydrogenase, mitochondrial	1	0.999	16	293	293	293	6946269	8193431	8412505	10602936	7.78797e+06	9783816	8905992	6.07962e+06	7056784	7.69169e+06	8952121	6681142	6798988	7755655	4666003	6374781	3.88533e+06	6338905	4698813	9360685	7.39719e+06	8142571	6480650	5166766	4183487	6199224	6168167	8137282	7044527	5.92916e+06	9176220	9368028	6568423	9595342	8205334
sp|P09651|ROA1_HUMAN	P09651	ROA1_HUMAN	HNRNPA1	372	64.5	Homo sapiens OX=9606	1:Experimental evidence at protein level	Heterogeneous nuclear ribonucleoprotein A1	1	0.999	23	493	32	528	37983372	46077880	55111912	55198240	54394028	59929536	53987856	54853304	56842528	55627984	39042340	30227966	20820300	41495400	43633184	45714320	35948032	42973088	45871564	43950168	34197496	28785078	36921820	60169744	51895968	48274760	43653896	42749756	54598272	38665648	41273848	59280616	36050516	40667560	51708776
sp|P09669|COX6C_HUMAN	P09669	COX6C_HUMAN	COX6C	75	37.3	Homo sapiens OX=9606	1:Experimental evidence at protein level	Cytochrome c oxidase subunit 6C	1	0.9987	5	80	80	80	9478996	10335019	9364512	10736155	9513568	11036220	9637474	14420547	11294399	10523184	9993853	9249742	9590502	10128565	8210057	7.49582e+06	6035908	7810708	10858138	8759136	7459242	9018973	8905092	9651784	7.38973e+06	8452828	7910722	9459779	9900230	7.46473e+06	8813300	9547731	8449949	8657889	8790078
sp|P09758|TACD2_HUMAN	P09758	TACD2_HUMAN	TACSTD2	323	44.6	Homo sapiens OX=9606	1:Experimental evidence at protein level	Tumor-associated calcium signal transducer 2	1	0.999	9	53	53	53	5020399	5.70346e+06	3496620	8092149	2667709	4.00495e+06	3.37738e+06	1.40606e+06	1.478e+06	2216100	3957431	9458510	3.97621e+06	3.80534e+06	71928.7	0	0	0	893883	2.46929e+06	9597516	3.88953e+06	3792109	1.03128e+06	0	0	0	2.33712e+06	3.82828e+06	7.78133e+06	6859096	8.07065e+06	3553063	3.62447e+06	4621012
sp|P09874|PARP1_HUMAN	P09874	PARP1_HUMAN	PARP1	1014	44.7	Homo sapiens OX=9606	1:Experimental evidence at protein level	Poly [ADP-ribose] polymerase 1	1	0.999	42	691	691	691	9049910	7.59805e+06	7.73958e+06	7448309	8261568	7837673	5.65993e+06	6167471	9828205	8061162	8349005	7254275	6535053	8065699	7124327	5411318	4444017	6128751	7778572	9048866	7148666	10192316	8168193	8358154	6698159	5.9043e+06	5.45197e+06	7067619	8076777	9098736	8834532	9177764	10297345	7382571	7980853
sp|P09936|UCHL1_HUMAN	P09936	UCHL1_HUMAN	UCHL1	223	58.7	Homo sapiens OX=9606	1:Experimental evidence at protein level	Ubiquitin carboxyl-terminal hydrolase isozyme L1	1	0.999	11	102	102	102	2.03056e+06	0	1.21346e+06	0	2.21951e+06	17118188	18642846	13483712	9916320	16273212	356480	218700	0	7698755	31838368	19900066	17121348	21150708	24237328	4091682	0	0	2.00129e+06	21945300	28206804	24037016	32308088	0	1186901	0	0	0	2.35476e+06	5580561	1.94536e+06
sp|P09960|LKHA4_HUMAN	P09960	LKHA4_HUMAN	LTA4H	611	56.3	Homo sapiens OX=9606	1:Experimental evidence at protein level	Leukotriene A-4 hydrolase	1	0.999	30	460	460	460	6149846	5.55297e+06	6012091	6.21282e+06	6.67227e+06	5693062	5.26746e+06	5800020	6358191	6743846	6.70334e+06	6.35091e+06	6579301	5479127	5849901	5695437	5598360	5.47592e+06	6.22537e+06	6650209	6067617	6891479	6540423	6178731	5976075	4924609	5.96063e+06	6397848	7265871	7.0081e+06	6923051	7731572	7.23323e+06	7.37636e+06	7.20653e+06
sp|P09972|ALDOC_HUMAN	P09972	ALDOC_HUMAN	ALDOC	364	52.5	Homo sapiens OX=9606	1:Experimental evidence at protein level	Fructose-bisphosphate aldolase C	1	0.999	13	21	21	85	0	674864	616994	0	0	0	0	0	0	1.06228e+06	765732	776887	626598	0	973279	931568	1.03338e+06	0	1.47256e+06	966635	803628	726017	0	1.12269e+06	1.45685e+06	1.31075e+06	1.25649e+06	798697	924845	927358	822838	755578	784363	713895	867592
sp|P0C0L4|CO4A_HUMAN	P0C0L4	CO4A_HUMAN	C4A	1744	20.5	Homo sapiens OX=9606	1:Experimental evidence at protein level	Complement C4-A	1	0.999	31	83	0	83	1.98634e+06	1.17245e+06	2353084	2.32303e+06	1450941	1.33958e+06	2.08975e+06	1.05618e+06	679337	1.69769e+06	1.25465e+06	2604187	836327	1121455	402384	825009	2.03608e+06	475273	954117	1.3167e+06	2715998	1746754	1.14258e+06	472265	322081	169551	631482	1.53001e+06	1148839	2.80649e+06	1.56267e+06	1.19913e+06	981415	1.05882e+06	973189
sp|P0C0S5|H2AZ_HUMAN	P0C0S5	H2AZ_HUMAN	H2AZ1	128	53.9	Homo sapiens OX=9606	1:Experimental evidence at protein level	Histone H2A.Z	1	0.999	6	57	0	136	4.57842e+06	6726973	5595064	4.60993e+06	6.3091e+06	4462300	5.44104e+06	5864710	4650929	4556066	5388248	4791673	4607479	4408421	5.07393e+06	5.62553e+06	5.63663e+06	4.86384e+06	6770124	6.19396e+06	4160159	5528031	4980049	4.94641e+06	4.39182e+06	4.45396e+06	3.79174e+06	6208791	6.79118e+06	6522177	5411040	5.74781e+06	6218734	5.93052e+06	5.32388e+06
sp|P0C0S8|H2A1_HUMAN	P0C0S8	H2A1_HUMAN	H2AC11	130	0	Homo sapiens OX=9606	1:Experimental evidence at protein level	Histone H2A type 1	0.0249	0.999	9	194	0	244	232809344	412592384	241022448	416589632	463718336	375346304	310772544	176017712	451960640	380267360	434841760	361051840	350594560	256595008	320168096	338210880	348827392	311780864	435098496	302983744	341468576	413259328	444016064	426284160	179594256	313403456	308238048	405509504	392254624	397536224	238060336	390155584	353110432	273304672	405736896
sp|P0CG29|GST2_HUMAN	P0CG29	GST2_HUMAN	GSTT2	244	14.3	Homo sapiens OX=9606	1:Experimental evidence at protein level	Glutathione S-transferase theta-2	1	0.9988	3	0	0	25	0	0	0	0	0	0	0	0	0	0	0	0	0	0	0	0	0	0	0	0	0	0	0	0	0	0	0	0	0	0	0	0	0	0	0
sp|P0CG37|CFC1_HUMAN	P0CG37	CFC1_HUMAN	CFC1	223	26.5	Homo sapiens OX=9606	1:Experimental evidence at protein level	Cryptic protein	1	0.9985	5	39	15	39	0	0	0	0	189435	2.31378e+06	5212141	4830266	4.52337e+06	3595376	0	0	0	472733	6837425	11717814	13390408	6.2754e+06	5.81132e+06	518772	0	0	534476	6305863	7.10286e+06	7554079	7.3567e+06	658505	0	58325.6	0	0	239164	1175403	989766
sp|P0DMV8|HS71A_HUMAN	P0DMV8	HS71A_HUMAN	HSPA1A	641	54.4	Homo sapiens OX=9606	1:Experimental evidence at protein level	Heat shock 70 kDa protein 1A	1	0.999	30	804	0	844	43482912	40977644	52049736	43765264	45622824	52749672	53810336	50562624	58123772	61118008	49405444	42306768	35285360	38476856	50221844	46220880	46506088	53018516	61778908	44281624	41064116	34862808	32842374	58439156	47163416	50842504	52616072	41639324	41661420	38911000	40495656	41751492	30225158	35875928	51896156
sp|P0DP23|CALM1_HUMAN	P0DP23	CALM1_HUMAN	CALM1	149	57.7	Homo sapiens OX=9606	1:Experimental evidence at protein level	Calmodulin-1	1	0.999	9	111	0	111	4.18361e+06	4.29911e+06	4326608	3.97176e+06	3.40456e+06	3.13276e+06	4195734	4.36832e+06	3.58214e+06	3.23724e+06	4.03991e+06	4.23135e+06	3.63671e+06	3.19923e+06	3.97227e+06	4.28015e+06	4.93227e+06	5072748	4.95471e+06	5172092	4507734	3.71649e+06	1.76776e+06	4.32507e+06	4.80623e+06	5435901	5757660	4.83927e+06	4705335	4938210	5041817	4916026	3.7721e+06	4.74654e+06	4.83104e+06
sp|P10109|ADX_HUMAN	P10109	ADX_HUMAN	FDX1	184	22.3	Homo sapiens OX=9606	1:Experimental evidence at protein level	Adrenodoxin, mitochondrial	0.9998	0.9988	2	28	28	28	398369	342520	349418	518328	356184	430419	453133	437738	472668	439762	411130	493049	490446	445199	492926	449248	445045	473035	519264	454689	482255	420669	340470	443800	429462	533344	479213	366236	432920	395384	434526	322977	407318	510101	424333
sp|P10155|RO60_HUMAN	P10155	RO60_HUMAN	RO60	538	24.3	Homo sapiens OX=9606	1:Experimental evidence at protein level	RNA-binding protein RO60	1	0.999	11	65	65	65	2.05392e+06	2.23592e+06	2.17368e+06	1.50544e+06	2.01746e+06	1.73047e+06	1.17695e+06	3124377	2.64964e+06	2.05715e+06	2781445	2.56311e+06	2.32438e+06	3398892	1.67125e+06	2.41827e+06	2.84141e+06	2523002	2.0461e+06	1438126	2.00255e+06	2770339	2650076	2282682	2.49562e+06	1.54736e+06	2.59997e+06	2.47777e+06	2.58e+06	544684	2475019	1.84084e+06	1.33782e+06	1.01892e+06	3.18623e+06
sp|P10301|RRAS_HUMAN	P10301	RRAS_HUMAN	RRAS	218	44	Homo sapiens OX=9606	1:Experimental evidence at protein level	Ras-related protein R-Ras	1	0.9986	6	18	6	18	1.21355e+06	875345	1.31527e+06	1.57184e+06	1.30117e+06	693606	762993	827422	944419	562424	1.62492e+06	1.34501e+06	1.31243e+06	1.10676e+06	220821	1.37291e+06	2.37606e+06	350313	1.06636e+06	1.54078e+06	1430305	746490	1.09791e+06	445095	387657	1.02844e+06	390956	1.12328e+06	1.12215e+06	1.25233e+06	1.47946e+06	1.24274e+06	902077	1.23424e+06	719692
sp|P10321|HLAC_HUMAN	P10321	HLAC_HUMAN	HLA-C	366	35	Homo sapiens OX=9606	1:Experimental evidence at protein level	HLA class I histocompatibility antigen, C alpha chain	1	0.999	12	41	5	119	1.17023e+06	747533	604252	1.54163e+06	888536	839423	1.1765e+06	1.06953e+06	1.06185e+06	1.06117e+06	1.26005e+06	1.67376e+06	777407	1.14507e+06	1.21048e+06	1533040	2.08679e+06	949273	1.21666e+06	1.22938e+06	1372198	824095	716532	1.11147e+06	1.5342e+06	1.93123e+06	1.46023e+06	739044	1.19789e+06	1.25192e+06	941424	948184	567540	870339	994138
sp|P10412|H14_HUMAN	P10412	H14_HUMAN	H1-4	219	30.1	Homo sapiens OX=9606	1:Experimental evidence at protein level	Histone H1.4	1	0.999	9	172	36	172	5671085	5.37391e+06	4968738	5348589	5888627	6795209	6.8903e+06	8312586	7725723	6674500	5362192	5.13403e+06	3.54734e+06	5.35035e+06	8429768	9825460	7466367	7895839	9846268	8232027	5088458	5174492	5.4256e+06	9904967	10586843	8776128	7.99938e+06	7574466	7082232	5.19413e+06	5.2703e+06	7.82377e+06	5.29772e+06	8823933	9012418
sp|P10451|OSTP_HUMAN	P10451	OSTP_HUMAN	SPP1	314	24.8	Homo sapiens OX=9606	1:Experimental evidence at protein level	Osteopontin	1	0.999	6	1	1	1	0	0	0	0	0	198680	0	0	0	0	0	0	0	0	322074	0	0	0	0	0	0	0	0	0	0	152339	0	0	0	0	0	0	0	0	0
sp|P10515|ODP2_HUMAN	P10515	ODP2_HUMAN	DLAT	647	29.2	Homo sapiens OX=9606	1:Experimental evidence at protein level	Dihydrolipoyllysine-residue acetyltransferase component of pyruvate dehydrogenase complex, mitochondrial	1	0.999	16	153	153	153	1.99285e+06	1.16332e+06	2.21693e+06	1.40147e+06	2.22971e+06	2561650	2.92515e+06	2.84563e+06	2.09693e+06	3.31561e+06	2440172	2.21877e+06	1.81709e+06	1.30565e+06	3771277	2.68784e+06	2.54566e+06	2.09087e+06	3.83871e+06	2355580	2.05336e+06	1.49338e+06	2.25446e+06	3681759	3649480	3.6245e+06	4.02006e+06	2647934	2550389	2168021	2.53818e+06	2.61386e+06	1.11553e+06	2.22529e+06	2384012
sp|P10586|PTPRF_HUMAN	P10586	PTPRF_HUMAN	PTPRF	1907	9.3	Homo sapiens OX=9606	1:Experimental evidence at protein level	Receptor-type tyrosine-protein phosphatase F	1	0.999	5	2	2	2	0	0	348177	293137	0	0	151449	195430	124317	186728	183381	192691	0	278704	156145	199221	119332	0	202867	215152	0	344706	268244	160954	154428	136337	182175	228903	306556	176745	315952	357362	278480	262860	279064
sp|P10606|COX5B_HUMAN	P10606	COX5B_HUMAN	COX5B	129	58.1	Homo sapiens OX=9606	1:Experimental evidence at protein level	Cytochrome c oxidase subunit 5B, mitochondrial	1	0.999	6	61	61	61	3560198	4.17485e+06	3.9766e+06	3.47001e+06	3950181	3739285	4081920	4.10007e+06	3751530	4950331	3.82224e+06	4.6851e+06	3.63397e+06	4351448	3832514	3.73906e+06	3829323	4208160	4695690	3.76603e+06	4.01839e+06	3865525	3930663	4586279	4.06862e+06	4.28505e+06	4447461	4.07591e+06	4112470	3.72242e+06	4.14349e+06	3.88002e+06	3755311	4.32424e+06	4567811
sp|P10620|MGST1_HUMAN	P10620	MGST1_HUMAN	MGST1	155	18.7	Homo sapiens OX=9606	1:Experimental evidence at protein level	Microsomal glutathione S-transferase 1	0.9998	0.999	2	21	21	21	1.85077e+06	2.23316e+06	2.18835e+06	1.45819e+06	1.40952e+06	1259187	1.09582e+06	1.07526e+06	1.08499e+06	1.13492e+06	3.3922e+06	2.31076e+06	2.83688e+06	1.69746e+06	0	405584	0	508784	811780	2687223	2.68047e+06	3.00634e+06	2.17109e+06	1.00521e+06	510730	466085	546910	2.04142e+06	2409073	2.59605e+06	2.56023e+06	2.23673e+06	2.87997e+06	1.91652e+06	1.46196e+06
sp|P10644|KAP0_HUMAN	P10644	KAP0_HUMAN	PRKAR1A	381	26.2	Homo sapiens OX=9606	1:Experimental evidence at protein level	cAMP-dependent protein kinase type I-alpha regulatory subunit	1	0.999	10	72	38	72	2.7641e+06	2.31635e+06	3074276	3009317	2.4717e+06	2.09123e+06	2.17738e+06	2538784	2724948	1.50166e+06	1.66137e+06	1.81747e+06	4.36939e+06	1.7642e+06	1.37531e+06	2.8753e+06	3201434	2.18788e+06	3.04594e+06	3468597	1.74846e+06	1.53494e+06	3.46918e+06	1.62637e+06	1.65682e+06	2.90764e+06	2.64136e+06	2.0098e+06	2.26654e+06	3.35415e+06	3.00238e+06	2.84322e+06	1636495	1.75278e+06	1.80836e+06
sp|P10645|CMGA_HUMAN	P10645	CMGA_HUMAN	CHGA	457	65.2	Homo sapiens OX=9606	1:Experimental evidence at protein level	Chromogranin-A	1	0.999	27	111	111	111	589327	0	0	0	116814	9303300	9749096	9180347	13098818	5.84848e+06	235219	0	0	563077	9737562	16584711	9026804	11381616	6386955	843938	0	0	139552	9301117	10274789	8430435	9025271	405086	0	0	0	50215.4	618663	808953	2.16975e+06
sp|P10809|CH60_HUMAN	P10809	CH60_HUMAN	HSPD1	573	66.1	Homo sapiens OX=9606	1:Experimental evidence at protein level	60 kDa heat shock protein, mitochondrial	1	0.999	34	651	651	651	19421886	17382102	16970448	19177380	18819036	23024268	20424006	20438848	21608880	19114038	18192876	21098328	22254076	18906882	20867462	17929496	14417350	17173232	21094460	18957766	16672891	18506182	17677782	22526956	18898262	20677080	22956740	15639335	17779576	16982610	18729338	18542718	18171438	18943040	18411536
sp|P10909|CLUS_HUMAN	P10909	CLUS_HUMAN	CLU	449	46.5	Homo sapiens OX=9606	1:Experimental evidence at protein level	Clusterin	1	0.999	20	346	346	346	2.88634e+06	2.69271e+06	3.79786e+06	3.04533e+06	4511485	10172347	17076802	16793462	16822364	18873572	1.99403e+06	3.0234e+06	1.50806e+06	5935145	15100994	33720340	18085638	15426948	20795560	6678147	3.27928e+06	1.77809e+06	3184140	31993440	16686410	11306286	14038550	7.27287e+06	4.16515e+06	2.84944e+06	4.0519e+06	4093974	2295230	4812929	7.93119e+06
sp|P11021|BIP_HUMAN	P11021	BIP_HUMAN	HSPA5	654	61.6	Homo sapiens OX=9606	1:Experimental evidence at protein level	Endoplasmic reticulum chaperone BiP	1	0.999	46	1112	1036	1112	89578768	103052864	95470520	84768576	93066280	55990108	75376336	68701936	80929000	60936136	105260488	114666528	109819216	89846264	64333244	30008482	34514524	61906328	57260144	94473216	101090176	102742960	100908784	68073384	47437352	49420056	66428924	83001776	90567744	88382152	93263072	76310568	97353472	101114296	91917304
sp|P11047|LAMC1_HUMAN	P11047	LAMC1_HUMAN	LAMC1	1609	41.1	Homo sapiens OX=9606	1:Experimental evidence at protein level	Laminin subunit gamma-1	1	0.999	48	668	668	668	8801487	10353022	14375942	14488954	12969409	6466520	8.37915e+06	7130802	10666052	5.93975e+06	14546970	10389882	7.83714e+06	7589692	1.5419e+06	7211297	23821870	2.4778e+06	12990198	11447032	10717974	8.1437e+06	6.6063e+06	5384749	2.2929e+06	9923818	3.07933e+06	5896406	6.8809e+06	7152492	10295354	6.68135e+06	9002182	5.38485e+06	9554198
sp|P11117|PPAL_HUMAN	P11117	PPAL_HUMAN	ACP2	423	23.9	Homo sapiens OX=9606	1:Experimental evidence at protein level	Lysosomal acid phosphatase	1	0.999	7	22	22	22	1.17738e+06	1.11853e+06	1.29454e+06	1.3061e+06	797163	924006	899576	654909	552735	730088	901550	1.26068e+06	1.34891e+06	938477	536729	453828	475523	306442	324119	475828	2.09748e+06	1.19839e+06	1.31196e+06	758945	628908	176854	343247	993672	1.03624e+06	1.45864e+06	1.1685e+06	1.01595e+06	1042407	1.02452e+06	1.06461e+06
sp|P11137|MTAP2_HUMAN	P11137	MTAP2_HUMAN	MAP2	1827	12.4	Homo sapiens OX=9606	1:Experimental evidence at protein level	Microtubule-associated protein 2	1	0.999	14	39	39	39	797869	879800	677323	809522	885484	1537891	1.96182e+06	1.77043e+06	1.14174e+06	2.22007e+06	647807	1.03392e+06	845630	816377	2891291	1.40659e+06	1.74288e+06	3038117	2.28432e+06	852698	1.02541e+06	742544	777679	1.76887e+06	3.61517e+06	2733272	2.73259e+06	862839	643761	797616	934655	1.28469e+06	696675	890035	867668
sp|P11142|HSP7C_HUMAN	P11142	HSP7C_HUMAN	HSPA8	646	59.6	Homo sapiens OX=9606	1:Experimental evidence at protein level	Heat shock cognate 71 kDa protein	1	0.999	33	832	590	995	39047948	38936612	44247096	46565136	40884336	46392964	54639824	50498856	41460164	55358824	42379284	45972492	33852356	43034136	42802104	39697536	36164344	48174488	49009168	43036856	49893900	44088612	43064200	55623328	49707272	51033320	55933424	39468644	41658928	41305480	42145288	45410304	34469336	40873972	45771280
sp|P11171|EPB41_HUMAN	P11171	EPB41_HUMAN	EPB41	864	14.8	Homo sapiens OX=9606	1:Experimental evidence at protein level	Protein 4.1	1	0.999	7	3	3	3	521781	331800	0	547822	587092	355296	139886	444183	524048	188491	434123	526210	738184	281066	418186	0	81135.1	159800	428893	665094	1.07922e+06	286730	0	0	442366	0	0	428878	458701	673496	1.14046e+06	243529	708032	648292	629362
sp|P11172|UMPS_HUMAN	P11172	UMPS_HUMAN	UMPS	480	16.5	Homo sapiens OX=9606	1:Experimental evidence at protein level	Uridine 5'-monophosphate synthase	1	0.9982	8	15	15	15	1.0278e+06	1521779	1.31707e+06	1.47177e+06	1.37055e+06	613106	1.41643e+06	726050	1.20969e+06	1.35481e+06	817742	1.22612e+06	1.04994e+06	1.15689e+06	1.47631e+06	1584540	1.21115e+06	1414114	1.27829e+06	194166	578638	1.17884e+06	798594	723409	1.28114e+06	1338779	1.25319e+06	1.0347e+06	671084	534607	702021	549443	846290	723995	540742
sp|P11177|ODPB_HUMAN	P11177	ODPB_HUMAN	PDHB	359	40.1	Homo sapiens OX=9606	1:Experimental evidence at protein level	Pyruvate dehydrogenase E1 component subunit beta, mitochondrial	1	0.999	12	183	183	183	4.41955e+06	3.43501e+06	5722790	5779868	4452664	6071546	5.16154e+06	6160451	5458572	4196747	3.80682e+06	3.80792e+06	3.36681e+06	4688963	4.14993e+06	5411969	2.82656e+06	4652175	4965625	4.30029e+06	3.80818e+06	2597140	4895021	4.4705e+06	3.33405e+06	5038595	4.73577e+06	5.01008e+06	5218379	3706827	5.13272e+06	5645080	4312320	5493694	6.06974e+06
sp|P11182|ODB2_HUMAN	P11182	ODB2_HUMAN	DBT	482	34.9	Homo sapiens OX=9606	1:Experimental evidence at protein level	Lipoamide acyltransferase component of branched-chain alpha-keto acid dehydrogenase complex, mitochondrial	1	0.999	13	71	71	71	2.86702e+06	2439502	2.24899e+06	2.81236e+06	2.35059e+06	2.3022e+06	1.69028e+06	1.82095e+06	2.17963e+06	1.77755e+06	2.70314e+06	2.06491e+06	3097248	2469141	1.10817e+06	1.01053e+06	573456	874687	1.43729e+06	2.41044e+06	2.31476e+06	2.64858e+06	2.3959e+06	1.38714e+06	984280	991042	1.0857e+06	2387224	3.07734e+06	2.41928e+06	3.06055e+06	2394877	2709106	3369845	1.74757e+06
sp|P11216|PYGB_HUMAN	P11216	PYGB_HUMAN	PYGB	843	32.4	Homo sapiens OX=9606	1:Experimental evidence at protein level	Glycogen phosphorylase, brain form	1	0.999	26	91	69	91	3052971	2.87672e+06	2.63438e+06	3.40668e+06	3.69627e+06	2.7943e+06	3.54487e+06	2863124	2447219	2.73892e+06	3.47677e+06	2529971	1.71534e+06	3.15045e+06	1.51965e+06	2.53446e+06	2.95368e+06	1.76235e+06	2423791	2501026	2.92389e+06	2816233	2737958	2731140	2012712	2.49923e+06	2.1504e+06	3.39897e+06	3.78183e+06	2.04634e+06	2676153	3031835	2503599	3.1119e+06	4394725
sp|P11233|RALA_HUMAN	P11233	RALA_HUMAN	RALA	206	39.8	Homo sapiens OX=9606	1:Experimental evidence at protein level	Ras-related protein Ral-A	1	0.999	7	75	26	75	3.46425e+06	3.17074e+06	2.90895e+06	2.22482e+06	2.33295e+06	1.30355e+06	2.92575e+06	2436368	2.95399e+06	2882012	2.01975e+06	2.93267e+06	1.2925e+06	2.93765e+06	1.91212e+06	2.29907e+06	2.03228e+06	2.0447e+06	2.33432e+06	2.22516e+06	3.56474e+06	1.68513e+06	2142794	2.13938e+06	2.22221e+06	2.45613e+06	2225966	2850096	3.47766e+06	3442947	3.11072e+06	4078012	2.40818e+06	3500793	3.57121e+06
sp|P11234|RALB_HUMAN	P11234	RALB_HUMAN	RALB	206	50.5	Homo sapiens OX=9606	1:Experimental evidence at protein level	Ras-related protein Ral-B	1	0.9989	7	8	8	57	825907	512198	589419	1.09773e+06	492641	91255.8	426399	634415	744537	306254	439431	788608	582868	811730	179644	641007	447290	555318	818006	1.1139e+06	1.04178e+06	992617	1.18654e+06	673586	222374	565252	319071	794064	784286	1.18465e+06	1.14798e+06	1.03964e+06	861010	875142	948008
sp|P11277|SPTB1_HUMAN	P11277	SPTB1_HUMAN	SPTB	2137	11.2	Homo sapiens OX=9606	1:Experimental evidence at protein level	Spectrin beta chain, erythrocytic	1	0.999	12	5	5	74	410759	425789	393016	416741	0	430406	0	454304	389420	658155	420493	0	375703	875283	354554	333663	0	0	0	0	444386	381800	0	0	0	0	342940	759484	0	0	409674	0	0	0	371502
sp|P11279|LAMP1_HUMAN	P11279	LAMP1_HUMAN	LAMP1	417	16.3	Homo sapiens OX=9606	1:Experimental evidence at protein level	Lysosome-associated membrane glycoprotein 1	1	0.999	6	76	76	76	4.84527e+06	4681915	4.16741e+06	4.32385e+06	3.54852e+06	5633032	4462807	3.95764e+06	4620691	4.31251e+06	4299075	5.55968e+06	4350858	3.66849e+06	4.06046e+06	3581910	3055358	3.51702e+06	5101788	4.83949e+06	5466746	4296900	4.61392e+06	5.69365e+06	3.78867e+06	3817765	4.83049e+06	4301899	4.04202e+06	5.31308e+06	5.53271e+06	5328094	3.89847e+06	4110271	4335457
sp|P11310|ACADM_HUMAN	P11310	ACADM_HUMAN	ACADM	421	39.7	Homo sapiens OX=9606	1:Experimental evidence at protein level	Medium-chain specific acyl-CoA dehydrogenase, mitochondrial	1	0.999	15	147	147	147	2.76527e+06	2.52727e+06	2.23893e+06	2778346	2.36638e+06	2.46219e+06	1.46344e+06	1.72499e+06	1.83112e+06	1.33898e+06	3.1521e+06	2.87344e+06	3592560	3.06621e+06	1.47309e+06	1.37945e+06	1307164	2167305	2046662	2734002	2511358	3989165	3759013	2.36753e+06	1.7602e+06	1.96591e+06	1974476	2.84957e+06	2.91165e+06	1.48571e+06	2752958	2706536	2.95024e+06	2.96905e+06	2.63314e+06
sp|P11387|TOP1_HUMAN	P11387	TOP1_HUMAN	TOP1	765	31.2	Homo sapiens OX=9606	1:Experimental evidence at protein level	DNA topoisomerase 1	1	0.999	19	30	29	30	1.91788e+06	2.1394e+06	1.95012e+06	1.46519e+06	1.90239e+06	1.804e+06	1.76016e+06	2.14256e+06	3.04375e+06	2088187	2.00793e+06	2018531	1609752	2.25436e+06	2.00396e+06	1.93758e+06	1.89965e+06	2.31555e+06	2.1368e+06	1.7441e+06	2.10343e+06	1803890	1.90576e+06	2110190	2.0531e+06	2.00194e+06	2.10959e+06	1.15579e+06	1.86298e+06	1.09192e+06	1.26166e+06	1775630	1.56278e+06	1.92482e+06	1.90954e+06
sp|P11388|TOP2A_HUMAN	P11388	TOP2A_HUMAN	TOP2A	1531	12.3	Homo sapiens OX=9606	1:Experimental evidence at protein level	DNA topoisomerase 2-alpha	1	0.9981	6	4	4	7	1.05675e+06	1.31756e+06	0	0	0	1.3932e+06	1.04596e+06	1.00942e+06	1.23025e+06	0	0	0	1537552	1.12957e+06	0	807288	0	1.02796e+06	1.13628e+06	1.49762e+06	1.48573e+06	1376937	0	0	892070	0	0	1.32746e+06	1296618	1.40635e+06	1.41396e+06	1.0319e+06	1582893	1613794	1.16062e+06
sp|P11413|G6PD_HUMAN	P11413	G6PD_HUMAN	G6PD	515	40.6	Homo sapiens OX=9606	1:Experimental evidence at protein level	Glucose-6-phosphate 1-dehydrogenase	1	0.999	17	39	39	39	1435362	887787	1.43392e+06	1.38002e+06	1.75973e+06	1.44984e+06	1910718	1.70024e+06	1.84253e+06	1.64313e+06	1.60382e+06	1.92986e+06	1.22616e+06	1.18312e+06	1.71679e+06	2.1868e+06	2.05286e+06	1.85012e+06	1.67006e+06	1.22053e+06	1.74366e+06	1.20911e+06	1.3256e+06	1.68835e+06	1665757	1.92514e+06	1.56014e+06	1.47685e+06	901034	1.45148e+06	1.47703e+06	1.17261e+06	1186087	1.39398e+06	1.46185e+06
sp|P11498|PYC_HUMAN	P11498	PYC_HUMAN	PC	1178	18.3	Homo sapiens OX=9606	1:Experimental evidence at protein level	Pyruvate carboxylase, mitochondrial	1	0.999	16	3	3	3	410459	357354	384892	669936	520149	1.03859e+06	529168	514113	945880	1108849	525544	462867	807853	414069	720178	317090	242908	1329028	525547	254736	474568	671097	712425	668542	871607	921270	1.23341e+06	574524	644034	462267	862500	739312	866164	571926	410362
sp|P11532|DMD_HUMAN	P11532	DMD_HUMAN	DMD	3685	12	Homo sapiens OX=9606	1:Experimental evidence at protein level	Dystrophin	1	0.999	12	48	48	48	1.70163e+06	2.0459e+06	2.15317e+06	1.99789e+06	1.71867e+06	1.52435e+06	958705	593023	1.25995e+06	989385	2.39279e+06	1.97837e+06	2371672	1.66682e+06	0	0	352381	0	648959	1.89031e+06	2.18954e+06	2.52608e+06	1765693	790208	0	104920	334250	1.89016e+06	1.65923e+06	2.42226e+06	2.14207e+06	1726985	2752340	2.12319e+06	1.56073e+06
sp|P11586|C1TC_HUMAN	P11586	C1TC_HUMAN	MTHFD1	935	45	Homo sapiens OX=9606	1:Experimental evidence at protein level	C-1-tetrahydrofolate synthase, cytoplasmic	1	0.999	36	549	534	549	5.391e+06	5997646	6.11976e+06	5797087	5652467	5345215	3890036	3413468	4831101	4.1155e+06	5.05605e+06	4928337	5521113	7.53452e+06	2.00227e+06	1.86749e+06	1.62078e+06	2028269	3.6102e+06	4814915	5.31049e+06	5.77898e+06	7029164	3.54191e+06	2.11848e+06	1.94563e+06	2834416	6.00532e+06	6.61182e+06	5276710	5961013	5.83838e+06	7.06337e+06	5606961	5368839
sp|P11717|MPRI_HUMAN	P11717	MPRI_HUMAN	IGF2R	2491	12.1	Homo sapiens OX=9606	1:Experimental evidence at protein level	Cation-independent mannose-6-phosphate receptor	1	0.999	16	10	10	10	131573	246741	79682.4	208506	169633	388203	475928	254914	449416	298528	156136	272969	156962	0	617207	692482	712244	654575	513262	221282	444128	150707	218145	539142	678288	630663	685829	94177.6	133399	210334	118670	116355	111843	119068	139744
sp|P11766|ADHX_HUMAN	P11766	ADHX_HUMAN	ADH5	374	42.2	Homo sapiens OX=9606	1:Experimental evidence at protein level	Alcohol dehydrogenase class-3	1	0.999	15	268	268	268	10992985	12542342	9031735	9351624	10843373	11513561	9023825	9083286	8041475	8512731	11043497	8051957	8093406	9577422	6847228	7184441	6190523	6028743	7.48419e+06	10432612	8537527	8734124	8607103	7609946	5397826	5.72543e+06	5929783	9601780	10532384	6.22632e+06	6806018	8192540	8.13007e+06	8468702	9288478
sp|P11802|CDK4_HUMAN	P11802	CDK4_HUMAN	CDK4	303	13.2	Homo sapiens OX=9606	1:Experimental evidence at protein level	Cyclin-dependent kinase 4	0.9999	0.9968	3	4	4	48	441536	388772	427750	548884	698192	585398	726304	780741	484220	723434	508811	341636	326957	467155	736788	507724	752589	842225	524628	619434	380860	467054	448700	693585	780838	817946	669923	614968	454743	499195	612226	774869	538755	570220	673308
sp|P11908|PRPS2_HUMAN	P11908	PRPS2_HUMAN	PRPS2	318	35.5	Homo sapiens OX=9606	1:Experimental evidence at protein level	Ribose-phosphate pyrophosphokinase 2	1	0.999	10	4	4	133	537972	440687	536919	488777	518532	627764	580956	552458	533386	373777	563939	554730	531728	515177	412743	401757	408652	404871	429241	499405	607080	450820	444421	380415	321094	0	326987	513802	688769	473069	736449	564444	652661	648210	900054
sp|P11940|PABP1_HUMAN	P11940	PABP1_HUMAN	PABPC1	636	46.4	Homo sapiens OX=9606	1:Experimental evidence at protein level	Polyadenylate-binding protein 1	1	0.999	26	562	43	562	17177104	17534400	18671554	16913568	14754575	13750341	11513271	14034866	13622711	12948885	16635385	15243506	16532252	15461382	8826433	8975913	6742608	9490942	12412848	13266068	16049322	16168570	13745160	14231285	9430214	9731574	10059854	14438365	15774531	15689711	14997337	14570936	19273154	16285320	14670018
sp|P12004|PCNA_HUMAN	P12004	PCNA_HUMAN	PCNA	261	33.3	Homo sapiens OX=9606	1:Experimental evidence at protein level	Proliferating cell nuclear antigen	1	0.999	5	2	2	2	372779	278762	243220	248572	0	0	0	0	372336	372247	302970	327183	425309	440383	415332	400944	412188	437561	482057	319138	300800	256920	372825	326373	395413	342452	420677	360071	270675	274022	299761	285279	338093	279303	293303
sp|P12035|K2C3_HUMAN	P12035	K2C3_HUMAN	KRT3	628	13.2	Homo sapiens OX=9606	1:Experimental evidence at protein level	Keratin, type II cytoskeletal 3	1	0.9954	11	3	3	151	0	0	0	0	0	154281	0	306459	0	881101	0	0	0	1.27406e+06	0	0	0	0	0	0	0	0	0	142933	0	0	0	670970	0	0	0	0	0	0	0
sp|P12109|CO6A1_HUMAN	P12109	CO6A1_HUMAN	COL6A1	1028	47.3	Homo sapiens OX=9606	1:Experimental evidence at protein level	Collagen alpha-1(VI) chain	1	0.999	34	468	468	468	26424776	39302260	21683572	37094184	33874696	21183732	21669120	33152106	24607248	9469454	50076484	11051290	11203110	13460967	3176800	46423476	77413432	11750800	33365570	35726124	18077710	11796473	11596475	10932160	14884117	40559672	11097835	18101060	21175296	15133247	18771096	9817456	12478448	15739434	20311432
sp|P12110|CO6A2_HUMAN	P12110	CO6A2_HUMAN	COL6A2	1019	32	Homo sapiens OX=9606	1:Experimental evidence at protein level	Collagen alpha-2(VI) chain	1	0.999	27	443	443	443	25697792	37243832	32256030	38720112	34962724	22234294	14422212	22581580	16732386	7396795	43414024	11762852	11685588	10868743	1.9112e+06	29756970	50576560	8176927	22287396	21005876	17033182	11396614	8780206	6.92922e+06	10084632	28294780	7016892	13821171	16111390	13735779	16385875	8687168	10754873	14415425	15217077
sp|P12111|CO6A3_HUMAN	P12111	CO6A3_HUMAN	COL6A3	3177	47.3	Homo sapiens OX=9606	1:Experimental evidence at protein level	Collagen alpha-3(VI) chain	1	0.999	122	2375	2375	2375	25119108	28736544	29186944	28553732	39114700	23516626	27237128	31529352	19733880	12432121	24396392	13543277	13212688	16298436	2.38581e+06	47339732	79942480	13469080	31588032	21306948	20107608	12166510	11065176	10275848	13922816	42580904	12194742	21299136	25603690	18056260	19370376	11529520	14900312	19022880	23116976
sp|P12235|ADT1_HUMAN	P12235	ADT1_HUMAN	SLC25A4	298	57.7	Homo sapiens OX=9606	1:Experimental evidence at protein level	ADP/ATP translocase 1	1	0.999	16	97	97	381	3.33188e+06	3209941	4.05227e+06	3.80414e+06	3.64705e+06	4475212	3.32574e+06	4.9344e+06	3.75181e+06	6.07239e+06	3.25059e+06	2.99977e+06	3761391	4.24035e+06	5894741	5381085	4351037	6.00324e+06	5.77054e+06	3.75612e+06	3111066	4.04087e+06	4424735	5232019	4.09006e+06	3.80226e+06	8094784	3.33411e+06	3.88997e+06	3.01944e+06	3429467	3.96876e+06	3464384	3738084	3.90644e+06
sp|P12236|ADT3_HUMAN	P12236	ADT3_HUMAN	SLC25A6	298	56	Homo sapiens OX=9606	1:Experimental evidence at protein level	ADP/ATP translocase 3	1	0.999	16	146	76	434	6.01087e+06	5.75711e+06	6.64833e+06	8.36495e+06	7092331	9326054	10344432	7948846	8492881	13772649	7.56125e+06	6393737	6051074	7526669	11873147	9806806	10989046	13220778	13380956	7590665	6210024	6435102	7.78821e+06	11752200	11308615	12258060	12715644	6273677	7.18208e+06	5588011	6831910	8944894	6.06388e+06	6.76511e+06	7562935
sp|P12268|IMDH2_HUMAN	P12268	IMDH2_HUMAN	IMPDH2	514	30.9	Homo sapiens OX=9606	1:Experimental evidence at protein level	Inosine-5'-monophosphate dehydrogenase 2	1	0.999	9	35	35	35	1.25578e+06	1.10799e+06	513429	802100	1.36959e+06	364121	933818	926345	1.06709e+06	806698	633883	757191	1.47815e+06	1.17371e+06	1.69216e+06	1.25899e+06	1377875	1.05317e+06	890032	1.17365e+06	1.21592e+06	1.39098e+06	722880	353513	375524	1.02421e+06	1.82288e+06	660006	1378872	991132	1.11977e+06	971696	1.45566e+06	1.14146e+06	1220228
sp|P12270|TPR_HUMAN	P12270	TPR_HUMAN	TPR	2363	27.3	Homo sapiens OX=9606	1:Experimental evidence at protein level	Nucleoprotein TPR	1	0.999	41	153	153	153	6.38285e+06	6.30573e+06	7050385	447283	1.22409e+06	1.2772e+06	1.40473e+06	1.27668e+06	1.30289e+06	794713	1.36968e+06	1.75246e+06	947983	807532	7535485	6.71552e+06	5509237	1.57678e+06	8093555	7.3683e+06	5850984	1.33986e+06	6.83277e+06	9032689	7275425	5.87184e+06	7052683	6.02545e+06	6.42975e+06	6191222	5.52829e+06	6507769	5660755	5.89117e+06	6.43383e+06
sp|P12277|KCRB_HUMAN	P12277	KCRB_HUMAN	CKB	381	45.1	Homo sapiens OX=9606	1:Experimental evidence at protein level	Creatine kinase B-type	1	0.999	10	5	5	5	0	0	0	237116	206161	635547	1073406	771724	439592	680671	136772	0	0	381786	1.26662e+06	1.75837e+06	1.00169e+06	1.51851e+06	479237	362322	0	0	445480	1073008	1.26178e+06	1.79877e+06	1442533	128766	213527	65665.6	0	125997	0	439316	468007
sp|P12429|ANXA3_HUMAN	P12429	ANXA3_HUMAN	ANXA3	323	58.8	Homo sapiens OX=9606	1:Experimental evidence at protein level	Annexin A3	1	0.999	19	247	247	247	1.95989e+06	2.54686e+06	5.07907e+06	6.85639e+06	6741738	1.12827e+06	4.60291e+06	3.30202e+06	2.28621e+06	4.0889e+06	5903062	3713473	777187	3.31567e+06	279786	230013	783949	369517	4189372	5797951	5715083	4917906	5.50558e+06	1521497	431328	746545	571454	7.21706e+06	7180851	2725643	6335138	10008017	1.82279e+06	5948790	8.36392e+06
sp|P12532|KCRU_HUMAN	P12532	KCRU_HUMAN	CKMT1A	417	32.9	Homo sapiens OX=9606	1:Experimental evidence at protein level	Creatine kinase U-type, mitochondrial	1	0.999	11	60	60	60	136948	0	0	0	0	2.9698e+06	5931203	4.52659e+06	3142707	4628754	0	0	321855	1152276	8338624	7335276	6194126	9104584	6266437	655233	0	364278	0	6728283	8806703	11553524	9586328	461999	0	392432	414385	317149	516275	1.20924e+06	1158371
sp|P12694|ODBA_HUMAN	P12694	ODBA_HUMAN	BCKDHA	445	33.5	Homo sapiens OX=9606	1:Experimental evidence at protein level	2-oxoisovalerate dehydrogenase subunit alpha, mitochondrial	1	0.999	10	50	50	50	1.66847e+06	1.72736e+06	2.01639e+06	1.95332e+06	1.77361e+06	1.67534e+06	1.49612e+06	831173	1587541	2231208	2364035	1.79458e+06	2730128	2103459	1.82565e+06	1.54623e+06	1.28066e+06	2.08764e+06	1.91234e+06	2133834	1.86817e+06	2.83528e+06	1.39474e+06	1978705	1.76171e+06	1787940	2.25277e+06	2141787	2307261	2181496	2461112	2.25641e+06	2.68969e+06	2.57651e+06	1.86216e+06
sp|P12814|ACTN1_HUMAN	P12814	ACTN1_HUMAN	ACTN1	892	70.4	Homo sapiens OX=9606	1:Experimental evidence at protein level	Alpha-actinin-1	1	0.999	50	696	644	1152	9817392	9406503	13332247	15020464	15914906	17831252	17089654	16767852	12993670	13008156	11204524	15502832	12130560	13397099	10785988	14152352	14847961	8805931	9103116	14302172	15902838	11001088	13826746	13507095	7.04218e+06	12238582	11598257	9225276	14517272	12827776	11989096	20476406	10950598	12937058	13662878
sp|P12830|CADH1_HUMAN	P12830	CADH1_HUMAN	CDH1	882	30.5	Homo sapiens OX=9606	1:Experimental evidence at protein level	Cadherin-1	1	0.999	22	257	249	257	9654916	5.58757e+06	5963486	12090286	12157004	8875113	10347507	7287239	6137611	10210868	8167529	9953898	9198265	9970305	4138771	4.10286e+06	1.56091e+06	7084664	6718373	10793656	13094096	11099097	10254235	7.45149e+06	5001852	3.80606e+06	5949523	8685695	12116640	10811969	10122678	13218738	8191575	9307904	10421965
sp|P12931|SRC_HUMAN	P12931	SRC_HUMAN	SRC	536	14.6	Homo sapiens OX=9606	1:Experimental evidence at protein level	Proto-oncogene tyrosine-protein kinase Src	1	0.999	9	6	1	6	1.39862e+06	1099943	1.0089e+06	1.28571e+06	1.40273e+06	1.32287e+06	1.34001e+06	462597	1.32702e+06	1.33683e+06	1.22444e+06	1.30537e+06	1.31977e+06	1.02428e+06	1.10332e+06	1.15668e+06	1348317	663266	818571	1.26395e+06	1.6535e+06	989258	1.64019e+06	1.23789e+06	1.05571e+06	913585	1.33137e+06	1.24541e+06	1.25907e+06	1.27204e+06	1.17405e+06	1239637	1.27095e+06	1.1693e+06	1.05963e+06
sp|P12956|XRCC6_HUMAN	P12956	XRCC6_HUMAN	XRCC6	609	58.5	Homo sapiens OX=9606	1:Experimental evidence at protein level	X-ray repair cross-complementing protein 6	1	0.999	34	666	654	666	21913102	19066092	25702292	20860118	20213804	20146760	12329595	12166094	23231494	27470496	21566772	25111546	21453856	11994242	21840780	17785616	12378604	14204595	25818096	26994328	21161416	22162482	25571284	22749182	17376848	18335576	19335696	26747256	22874392	26881064	22118954	26524390	24935804	21000644	13817116
sp|P13010|XRCC5_HUMAN	P13010	XRCC5_HUMAN	XRCC5	732	53.7	Homo sapiens OX=9606	1:Experimental evidence at protein level	X-ray repair cross-complementing protein 5	1	0.999	32	597	597	597	12639184	15574776	17212298	16544850	17211798	15817710	16661124	18802744	15044376	16916552	13642221	12570185	11514257	14434072	20176894	16471264	13084550	17639870	16188785	16528363	12918673	13164088	14066717	20698608	17097788	14522928	14281102	10870100	13788156	14821046	14283244	17626180	12959447	11088342	14520239
sp|P13073|COX41_HUMAN	P13073	COX41_HUMAN	COX4I1	169	55.6	Homo sapiens OX=9606	1:Experimental evidence at protein level	Cytochrome c oxidase subunit 4 isoform 1, mitochondrial	1	0.999	8	197	197	197	15945242	15113245	15791980	19267234	15777368	19016128	17403832	17857140	17904156	18161144	15506777	13027122	13811486	16487473	12275684	11450616	8880585	12138805	15587883	14948168	13276536	13186707	15166943	16860210	12459358	11583269	14414815	15314250	17367566	13006093	15338290	17857876	14180736	16735721	17542962
sp|P13473|LAMP2_HUMAN	P13473	LAMP2_HUMAN	LAMP2	410	6.3	Homo sapiens OX=9606	1:Experimental evidence at protein level	Lysosome-associated membrane glycoprotein 2	1	0.9985	3	66	66	66	1223334	1.68223e+06	1.65098e+06	2.07405e+06	1.41048e+06	1.31926e+06	1.35119e+06	1.14432e+06	924624	1.91048e+06	2.64145e+06	2.48758e+06	1.57358e+06	1.57766e+06	593233	1.02776e+06	1.23507e+06	1070380	2257466	3325069	4609405	1.59746e+06	2.45288e+06	1.94513e+06	619938	1.14708e+06	1.39683e+06	1.40743e+06	1602312	2.87667e+06	2.24372e+06	1.86684e+06	1.22938e+06	971357	1.47413e+06
sp|P13489|RINI_HUMAN	P13489	RINI_HUMAN	RNH1	461	47.7	Homo sapiens OX=9606	1:Experimental evidence at protein level	Ribonuclease inhibitor	1	0.999	17	318	318	318	6248535	7440269	7482350	6592352	8895178	7214208	9037291	6883919	7.15227e+06	8271953	8099164	7933438	7032834	6934984	6521750	8630000	9843599	8141088	7.55689e+06	7287549	6.90893e+06	6199309	5.61089e+06	7464323	7901469	10135431	6508668	6.95693e+06	6.18254e+06	7318725	6330425	5709923	7237169	6411451	6.25508e+06
sp|P13521|SCG2_HUMAN	P13521	SCG2_HUMAN	SCG2	617	51.7	Homo sapiens OX=9606	1:Experimental evidence at protein level	Secretogranin-2	1	0.999	31	143	143	143	204441	0	119815	211061	0	4617589	6.94287e+06	5441256	6.36567e+06	5869617	0	184843	0	1.29288e+06	9324196	14162614	8.38651e+06	7077843	8172446	870587	0	0	0	8342444	9534401	6393348	9563715	812166	0	0	156431	0	750604	1596327	1.22055e+06
sp|P13569|CFTR_HUMAN	P13569	CFTR_HUMAN	CFTR	1480	17.6	Homo sapiens OX=9606	1:Experimental evidence at protein level	Cystic fibrosis transmembrane conductance regulator	1	0.999	15	76	76	76	1.4403e+06	1.302e+06	3.91933e+06	4.0531e+06	3895861	3.5771e+06	3.63339e+06	536899	4.22735e+06	5.32301e+06	9324114	1.23032e+06	3856777	4288585	3475069	0	206543	3.17704e+06	1.07085e+06	4426697	5.01899e+06	3.18859e+06	4948487	3.37417e+06	2.95274e+06	3605754	3.14276e+06	5329829	1598550	4189021	8174867	5.6998e+06	2.01794e+06	2.90601e+06	5.39569e+06
sp|P13591|NCAM1_HUMAN	P13591	NCAM1_HUMAN	NCAM1	858	18.2	Homo sapiens OX=9606	1:Experimental evidence at protein level	Neural cell adhesion molecule 1	1	0.999	11	26	26	26	130386	377882	129349	343020	416019	782323	1.3578e+06	1.1858e+06	1.63841e+06	1.14696e+06	0	508837	0	0	1773922	1.98008e+06	1.72063e+06	1.93532e+06	834728	240454	0	0	0	1605902	1.78695e+06	2.16562e+06	1848270	291316	48354.3	0	93207.4	352683	380421	92804.9	455093
sp|P13611|CSPG2_HUMAN	P13611	CSPG2_HUMAN	VCAN	3396	3.2	Homo sapiens OX=9606	1:Experimental evidence at protein level	Versican core protein	1	0.999	6	4	4	4	515357	761687	339278	588158	1.0573e+06	364339	248936	310364	653582	458526	989624	245760	96616.4	78560.4	0	488638	854893	0	200995	439048	0	113829	312622	191167	69559.8	61894.3	0	0	525331	142172	319217	64678	274195	101136	358479
sp|P13639|EF2_HUMAN	P13639	EF2_HUMAN	EEF2	858	53.7	Homo sapiens OX=9606	1:Experimental evidence at protein level	Elongation factor 2	1	0.999	51	1342	1307	1342	48702568	51986296	53166216	49648664	45801252	37694224	37205812	42558216	38468468	36759560	53716224	54900696	54265156	52029912	20870378	23295464	20004630	23932516	36162032	40045616	55092952	60343968	55604316	41876744	23232828	28294944	30891542	55677624	44802220	59856324	56247972	48098988	56839448	49675780	44937560
sp|P13647|K2C5_HUMAN	P13647	K2C5_HUMAN	KRT5	590	30.5	Homo sapiens OX=9606	1:Experimental evidence at protein level	Keratin, type II cytoskeletal 5	1	0.9988	20	8	8	221	889803	185044	0	0	0	127990	0	0	157921	122977	0	0	172636	156950	0	0	113927	669838	173666	0	186639	0	209157	203130	121601	0	126845	0	0	183885	228220	199697	0	0	96368
sp|P13667|PDIA4_HUMAN	P13667	PDIA4_HUMAN	PDIA4	645	65.1	Homo sapiens OX=9606	1:Experimental evidence at protein level	Protein disulfide-isomerase A4	1	0.999	47	1214	1208	1214	41130736	46445696	54467120	55183176	47391752	38797240	26127986	32506868	33363176	29503348	51050304	44870572	58400252	50012248	14726993	9220399	7976873	15326666	25364204	51045024	51255504	50802856	48335516	31395804	15754546	11818505	19666274	64814648	55558504	59875536	57230548	51772128	59598432	70908064	54705736
sp|P13693|TCTP_HUMAN	P13693	TCTP_HUMAN	TPT1	172	33.1	Homo sapiens OX=9606	1:Experimental evidence at protein level	Translationally-controlled tumor protein	1	0.999	7	74	74	74	3.124e+06	3.21577e+06	4272276	3770351	3.53283e+06	3596202	3.50288e+06	3.46501e+06	2.24898e+06	2046555	2.33496e+06	3.83043e+06	4.07018e+06	3.75151e+06	3.00593e+06	3686829	3.52075e+06	3.27699e+06	1.86033e+06	2.23272e+06	3.75972e+06	2.23395e+06	2187129	2.00159e+06	2.95531e+06	2.14449e+06	2.14931e+06	2.33331e+06	2.2906e+06	2.33836e+06	2.17344e+06	2.00866e+06	2.30194e+06	2.17824e+06	2.35375e+06
sp|P13716|HEM2_HUMAN	P13716	HEM2_HUMAN	ALAD	330	35.5	Homo sapiens OX=9606	1:Experimental evidence at protein level	Delta-aminolevulinic acid dehydratase	1	0.999	8	2	2	2	201844	504811	690735	447277	982901	901112	745677	639528	185392	846052	490828	304421	733712	793101	211547	0	393245	191424	0	529603	292488	484168	329863	0	0	0	0	1.16146e+06	1.00486e+06	360126	776628	1.01807e+06	869218	986698	1.16021e+06
sp|P13747|HLAE_HUMAN	P13747	HLAE_HUMAN	HLA-E	358	23.7	Homo sapiens OX=9606	1:Experimental evidence at protein level	HLA class I histocompatibility antigen, alpha chain E	1	0.9989	7	0	0	24	0	0	0	0	0	0	0	0	0	0	0	0	0	0	0	0	0	0	0	0	0	0	0	0	0	0	0	0	0	0	0	0	0	0	70879
sp|P13796|PLSL_HUMAN	P13796	PLSL_HUMAN	LCP1	627	38	Homo sapiens OX=9606	1:Experimental evidence at protein level	Plastin-2	1	0.999	21	65	65	94	2.52389e+06	4.63774e+06	1.85876e+06	4.58001e+06	4.17782e+06	3.03557e+06	1464728	739347	2438022	2748176	3.51542e+06	4829867	511616	1.13307e+06	109542	1029359	1.07324e+06	702218	885475	1.77437e+06	3.22345e+06	1.05419e+06	1.03821e+06	235705	326954	403940	0	729084	711762	2.37593e+06	1.52362e+06	773181	934381	701553	1.36739e+06
sp|P13797|PLST_HUMAN	P13797	PLST_HUMAN	PLS3	630	52.9	Homo sapiens OX=9606	1:Experimental evidence at protein level	Plastin-3	1	0.999	26	200	151	200	4.01567e+06	4788268	6814421	7089374	7325104	5.93675e+06	4.14151e+06	4309493	3.64834e+06	5468768	6960500	4249203	2836077	5.51465e+06	1.49285e+06	3.27189e+06	4664660	1.79468e+06	4.00763e+06	5.90818e+06	5059197	3.4738e+06	6179776	2.91565e+06	1.7266e+06	2.59747e+06	1.59639e+06	6141248	6402936	3882655	5529166	7001337	2842237	4369302	6255682
sp|P13798|ACPH_HUMAN	P13798	ACPH_HUMAN	APEH	732	19	Homo sapiens OX=9606	1:Experimental evidence at protein level	Acylamino-acid-releasing enzyme	1	0.999	11	2	2	2	939982	552594	796703	476859	432453	824275	1.08829e+06	946543	832856	719491	954582	819211	260402	0	1.00074e+06	423228	969287	1.03214e+06	600676	523037	772915	433049	558768	942161	888872	1039455	1.1768e+06	738491	350689	471510	774297	672501	889414	615833	872487
sp|P13804|ETFA_HUMAN	P13804	ETFA_HUMAN	ETFA	333	45.6	Homo sapiens OX=9606	1:Experimental evidence at protein level	Electron transfer flavoprotein subunit alpha, mitochondrial	1	0.999	12	260	260	260	5644460	4767499	6482833	5552117	5403134	5677886	4935667	5.03739e+06	5.03979e+06	3.47796e+06	4.83181e+06	2.20559e+06	5792193	6157610	3.83733e+06	4.35851e+06	2.47293e+06	4248803	5850362	5283525	3.91344e+06	6.29901e+06	5.30275e+06	5.82393e+06	4.91139e+06	3744483	4.19403e+06	5059458	4742840	2357362	5239034	5.26862e+06	5433266	5391152	5333954
sp|P13861|KAP2_HUMAN	P13861	KAP2_HUMAN	PRKAR2A	404	44.3	Homo sapiens OX=9606	1:Experimental evidence at protein level	cAMP-dependent protein kinase type II-alpha regulatory subunit	1	0.999	17	309	281	309	13832432	20573136	12790120	24074742	11335249	16335739	9997211	16883268	17990488	17825962	26621156	25952880	30943280	24178684	5808859	9537350	13476389	5579078	19084380	24394788	23365160	27085886	26222390	18147104	8921993	11757918	13265772	30351998	7001985	23746768	9515912	8116743	25562910	23977052	25821416
sp|P13987|CD59_HUMAN	P13987	CD59_HUMAN	CD59	128	25	Homo sapiens OX=9606	1:Experimental evidence at protein level	CD59 glycoprotein	1	0.999	4	72	72	72	9174730	7379234	7.03323e+06	8545548	7574470	7.93514e+06	10894112	11205220	10626030	12130224	6528123	6.72749e+06	4257316	7017916	8659526	11532758	12868718	7872529	13028572	11240978	7627219	4463758	6280338	8599810	10116179	10553256	10144756	6870221	7127622	6.00199e+06	7.06397e+06	9711990	3.553e+06	5379170	7.85077e+06
sp|P14174|MIF_HUMAN	P14174	MIF_HUMAN	MIF	115	41.7	Homo sapiens OX=9606	1:Experimental evidence at protein level	Macrophage migration inhibitory factor	1	0.999	4	95	95	95	10193337	9086408	11636372	10803044	10796941	9695670	9610506	7620917	9576015	8637096	8127802	14278882	9918840	13806616	6544211	8165847	6661540	6.77192e+06	7851134	8443637	8768073	9793562	12156325	8274176	6771630	6.89438e+06	5.84214e+06	11188182	9747874	10824473	9855736	12533652	12220322	11502244	12581573
sp|P14209|CD99_HUMAN	P14209	CD99_HUMAN	CD99	185	68.1	Homo sapiens OX=9606	1:Experimental evidence at protein level	CD99 antigen	1	0.999	6	152	152	152	4.89652e+06	5301603	5.89372e+06	5343361	4792324	26989104	35353756	34690252	42000028	32696960	4295577	4.18321e+06	4867965	5526445	48862780	47551240	33741100	46030560	39325760	8655734	3479925	3.84013e+06	2.99876e+06	44349360	36523664	41375056	54131512	5221003	3.6418e+06	4790913	4033693	3.69813e+06	5030721	7838383	8597611
sp|P14314|GLU2B_HUMAN	P14314	GLU2B_HUMAN	PRKCSH	528	43.8	Homo sapiens OX=9606	1:Experimental evidence at protein level	Glucosidase 2 subunit beta	1	0.999	20	337	335	337	5.7881e+06	8131096	6221969	7187332	4499770	5790477	5241235	5.37113e+06	6994984	4660390	6738983	6217536	4658177	4.0693e+06	5.61043e+06	5.00565e+06	4.76355e+06	5146601	5.04088e+06	5317869	5896058	7405246	4624828	5048871	5207074	5751536	5.58184e+06	3.52438e+06	4669447	5.16786e+06	5.01233e+06	5218532	6251138	5.21902e+06	5245000
sp|P14317|HCLS1_HUMAN	P14317	HCLS1_HUMAN	HCLS1	486	11.9	Homo sapiens OX=9606	1:Experimental evidence at protein level	Hematopoietic lineage cell-specific protein	1	0.9936	4	3	3	3	616138	1.13113e+06	190026	1.11326e+06	1.28915e+06	701732	375071	81509.4	634648	503018	662373	827015	86988.1	161732	0	0	76733.9	47380.9	132262	480906	768964	93911.1	113876	0	0	0	0	135197	52960	434702	403599	106594	132223	117177	432989
sp|P14324|FPPS_HUMAN	P14324	FPPS_HUMAN	FDPS	419	21	Homo sapiens OX=9606	1:Experimental evidence at protein level	Farnesyl pyrophosphate synthase	1	0.9989	8	116	116	116	2.45385e+06	3.08265e+06	3.20479e+06	2.68373e+06	3.05893e+06	3.93647e+06	4977747	4957508	4228702	4.07718e+06	3351174	2.5888e+06	2.67667e+06	3.58581e+06	3625935	4.08302e+06	4.43634e+06	5.18018e+06	4909712	2.92951e+06	3.3315e+06	3131307	3190509	4.31003e+06	4593262	5.40485e+06	5131508	2946824	3.01002e+06	2910540	2970984	2.80485e+06	2.87635e+06	3154618	3240461
sp|P14384|CBPM_HUMAN	P14384	CBPM_HUMAN	CPM	443	12	Homo sapiens OX=9606	1:Experimental evidence at protein level	Carboxypeptidase M	0.9958	0.9974	2	2	2	2	147330	174212	166123	279901	0	282967	231515	321426	263903	0	177039	0	0	0	169902	0	693572	0	395437	240990	0	0	0	0	224983	271308	345509	0	0	207511	0	0	127924	143151	167782
sp|P14406|CX7A2_HUMAN	P14406	CX7A2_HUMAN	COX7A2	83	27.7	Homo sapiens OX=9606	1:Experimental evidence at protein level	Cytochrome c oxidase subunit 7A2, mitochondrial	0.9766	0.999	1	36	36	36	1.35824e+06	1.90567e+06	1.98567e+06	1.58068e+06	1.68878e+06	1.24157e+06	2.0291e+06	1.9362e+06	2.06628e+06	1.83067e+06	1.81182e+06	1.53084e+06	1.82896e+06	1.7381e+06	1.64922e+06	1.51907e+06	1334533	1.58422e+06	1.87125e+06	1.80223e+06	2.37296e+06	2181506	2.42203e+06	2.35431e+06	1.80558e+06	1.6166e+06	1.85713e+06	1.82494e+06	1.81867e+06	1711487	1.87233e+06	2.10901e+06	2.14338e+06	2.00149e+06	1.89139e+06
sp|P14543|NID1_HUMAN	P14543	NID1_HUMAN	NID1	1247	27.9	Homo sapiens OX=9606	1:Experimental evidence at protein level	Nidogen-1	1	0.999	28	473	470	473	8263272	9116825	16311248	16207751	14597958	8.32669e+06	7749863	9178806	9357996	5917835	15302828	11329503	9767805	8.2636e+06	2.13939e+06	9287614	17717722	3308833	10520841	11737731	11240713	10275119	9258939	5.64532e+06	3.06143e+06	6856890	4.16926e+06	9578857	10320297	11267399	10620202	6.01202e+06	8794881	8.05098e+06	10452886
sp|P14550|AK1A1_HUMAN	P14550	AK1A1_HUMAN	AKR1A1	325	60.3	Homo sapiens OX=9606	1:Experimental evidence at protein level	Aldo-keto reductase family 1 member A1	1	0.999	18	183	183	183	6006124	5987987	5380634	5177302	5137801	5.38884e+06	5380017	5423152	5.30775e+06	4.84917e+06	6.10561e+06	5894009	6439068	6365113	4284845	4.2933e+06	3.77237e+06	3.83575e+06	4550120	5269707	6.13521e+06	6.38369e+06	5795096	5.52625e+06	3.98655e+06	4.26175e+06	4.38574e+06	5.44932e+06	5187571	5869133	5.65822e+06	5.07734e+06	6.27398e+06	6.54347e+06	6.14067e+06
sp|P14618|KPYM_HUMAN	P14618	KPYM_HUMAN	PKM	531	78.5	Homo sapiens OX=9606	1:Experimental evidence at protein level	Pyruvate kinase PKM	1	0.999	40	686	647	686	15603846	13796438	10238219	17886892	21261240	31083802	43902120	55484756	41886244	36886452	19354828	15027853	10959662	16622917	64760432	73505376	74490792	65183412	50226812	17800560	15488366	11521913	14924588	55952624	75265336	98551640	68093504	14574992	15559486	10376953	11684100	12687771	11889533	19336600	24324240
sp|P14625|ENPL_HUMAN	P14625	ENPL_HUMAN	HSP90B1	803	66.5	Homo sapiens OX=9606	1:Experimental evidence at protein level	Endoplasmin	1	0.999	56	1724	1379	1724	78594336	69286624	107299952	102402608	91170032	101254768	98336320	100372368	68811360	89857704	100341784	84188056	98692032	100691248	82894080	67814936	53182384	75805952	99168232	102962336	97267056	113433944	93948568	109219504	80779992	84877560	101661032	141502992	98117024	111160912	100426864	87896960	135068736	114866400	110966944
sp|P14649|MYL6B_HUMAN	P14649	MYL6B_HUMAN	MYL6B	208	19.7	Homo sapiens OX=9606	1:Experimental evidence at protein level	Myosin light chain 6B	0.9966	0.9933	4	1	1	85	0	0	0	0	0	0	0	0	0	0	0	0	0	0	0	0	0	0	0	0	0	0	0	0	0	0	0	0	0	0	0	0	0	0	0
sp|P14678|RSMB_HUMAN	P14678	RSMB_HUMAN	SNRPB	240	26.7	Homo sapiens OX=9606	1:Experimental evidence at protein level	Small nuclear ribonucleoprotein-associated proteins B and B'	1	0.999	4	40	0	40	644776	665079	910709	900636	678958	825680	0	1.18793e+06	0	0	776538	797456	658126	876810	366166	1.79387e+06	0	0	315054	1.06449e+06	636253	804825	944845	1.48445e+06	410486	0	372000	1186168	702163	889662	624896	1.12862e+06	1.04304e+06	997378	1.01606e+06
sp|P14866|HNRPL_HUMAN	P14866	HNRPL_HUMAN	HNRNPL	589	51.8	Homo sapiens OX=9606	1:Experimental evidence at protein level	Heterogeneous nuclear ribonucleoprotein L	1	0.999	22	329	295	329	6545468	10923420	11732672	11847676	12614906	12659927	12144766	11417956	14429036	12398566	10403087	9379519	5.44248e+06	10945539	14363061	11948354	9320340	14037174	12749672	11297251	8244091	11426931	8052316	15698565	10237820	12326065	10379863	10061432	10193248	9195471	10676806	12893374	9936039	9348088	10913308
sp|P14868|SYDC_HUMAN	P14868	SYDC_HUMAN	DARS1	501	69.1	Homo sapiens OX=9606	1:Experimental evidence at protein level	Aspartate--tRNA ligase, cytoplasmic	1	0.999	30	536	536	536	11814478	11654093	12341386	11929970	10880615	10903909	10563177	5.00287e+06	11097740	9169861	12343434	12942928	14646955	11481204	7.69833e+06	7514575	7.39462e+06	7813938	10318769	12103120	14365270	14906504	13444505	11702738	8098829	9162492	9528021	13507760	12476277	14113087	13768404	13351862	14801521	13872834	13079933
sp|P14923|PLAK_HUMAN	P14923	PLAK_HUMAN	JUP	745	50.9	Homo sapiens OX=9606	1:Experimental evidence at protein level	Junction plakoglobin	1	0.999	32	271	271	371	5396443	4529985	6.71918e+06	6487162	5122328	4838674	4705052	3.90702e+06	2.89292e+06	5655033	4.08811e+06	6080402	5118099	5335345	2.0393e+06	1.88696e+06	1.55317e+06	2.17544e+06	4.44485e+06	4970815	7847264	4.69384e+06	6856055	2473390	2.48118e+06	2.74095e+06	2.47657e+06	5378832	6.16254e+06	6012406	5.43643e+06	7.88165e+06	4018150	5441546	6086998
sp|P14927|QCR7_HUMAN	P14927	QCR7_HUMAN	UQCRB	111	64	Homo sapiens OX=9606	1:Experimental evidence at protein level	Cytochrome b-c1 complex subunit 7	1	0.999	9	55	55	55	2841118	2581745	2735318	2830179	2.64203e+06	2.53936e+06	2.45992e+06	2.99011e+06	2819057	2.06196e+06	2.79991e+06	3.00509e+06	3.20472e+06	2.4985e+06	2255433	2268964	2.19924e+06	2223794	3181516	2916370	2.68499e+06	3.37415e+06	4156631	2.40382e+06	2.24799e+06	2143028	2663167	2.90704e+06	2.67004e+06	2.47902e+06	3.08503e+06	3.0121e+06	2.4698e+06	2.98236e+06	3.02558e+06
sp|P15085|CBPA1_HUMAN	P15085	CBPA1_HUMAN	CPA1	419	69.2	Homo sapiens OX=9606	1:Experimental evidence at protein level	Carboxypeptidase A1	1	0.999	27	590	590	633	35229148	47649188	75016872	74376208	127449328	44399040	14076608	20005000	28606080	42886848	56211400	50933720	138442576	227737920	11752340	3046784	3166846	4.02412e+06	45779888	42644304	35556756	201786912	391268800	114241424	8849321	6001725	28486608	137237824	64142344	31594380	106920384	82873384	128642192	127339344	124482672
sp|P15086|CBPB1_HUMAN	P15086	CBPB1_HUMAN	CPB1	417	73.9	Homo sapiens OX=9606	1:Experimental evidence at protein level	Carboxypeptidase B	1	0.999	33	901	858	901	109041168	104866056	167716704	150210064	165635440	85285552	60602456	76151448	81249736	86002448	104228368	188415904	214783776	315557440	52840584	49682584	41916304	43967392	82504744	110427216	127314576	271982560	311275200	107406560	38799016	49322944	52212008	176901008	133772976	133184224	178852544	76863288	142989312	131944560	199808976
sp|P15088|CBPA3_HUMAN	P15088	CBPA3_HUMAN	CPA3	417	22.5	Homo sapiens OX=9606	1:Experimental evidence at protein level	Mast cell carboxypeptidase A	1	0.999	9	12	12	12	0	0	0	0	73654.4	16808246	0	0	0	0	0	0	0	0	0	2.24383e+06	2.0224e+06	0	0	0	0	0	0	0	410469	1.4961e+06	0	0	0	0	0	0	0	0	106444
sp|P15090|FABP4_HUMAN	P15090	FABP4_HUMAN	FABP4	132	56.1	Homo sapiens OX=9606	1:Experimental evidence at protein level	Fatty acid-binding protein, adipocyte	1	0.999	6	76	51	76	2.18209e+06	1.71226e+06	1.36261e+06	1.88518e+06	1.62382e+06	1.63002e+06	2.03591e+06	3.85619e+06	3.77591e+06	1.83732e+06	1.71473e+06	673426	1253048	1.42219e+06	2.4279e+06	6520499	7478696	4.15856e+06	5420657	1.78257e+06	1020229	721599	645372	1931001	3323620	5185895	5626562	2.79895e+06	2.23469e+06	2.93372e+06	2.26268e+06	1.43295e+06	1.59245e+06	2.09122e+06	2.26601e+06
sp|P15104|GLNA_HUMAN	P15104	GLNA_HUMAN	GLUL	373	7.5	Homo sapiens OX=9606	1:Experimental evidence at protein level	Glutamine synthetase	0.9969	0.999	2	38	38	38	1.52461e+06	1.44286e+06	1.37033e+06	1337009	1432509	1.28579e+06	1.31622e+06	1.15071e+06	1.77618e+06	1.3184e+06	1.61233e+06	2.27219e+06	1.71323e+06	1089052	1.03088e+06	1.36569e+06	897844	1.04624e+06	781559	1149437	1.8034e+06	1867643	1.12117e+06	1.0748e+06	954420	951524	937613	820035	736666	970958	1.56935e+06	1.68124e+06	1.49477e+06	678063	984145
sp|P15144|AMPN_HUMAN	P15144	AMPN_HUMAN	ANPEP	967	32	Homo sapiens OX=9606	1:Experimental evidence at protein level	Aminopeptidase N	1	0.999	25	269	269	269	5080407	7.09971e+06	5172750	5727700	7306308	4.79476e+06	1.36487e+06	1.03798e+06	3559442	3.6443e+06	5009271	5031651	9633056	8.29567e+06	917539	849857	1.09901e+06	1.35445e+06	1.6037e+06	5560626	5.61613e+06	6720209	6759648	2.57005e+06	828858	1.12369e+06	1.17182e+06	4.79425e+06	6673527	4.09104e+06	6.18761e+06	7813564	5811272	5044708	4440042
sp|P15151|PVR_HUMAN	P15151	PVR_HUMAN	PVR	417	14.4	Homo sapiens OX=9606	1:Experimental evidence at protein level	Poliovirus receptor	0.9999	0.999	2	10	10	10	180348	0	123616	112157	87941.5	270887	492537	373188	336117	248414	129198	212367	183717	125003	474282	522430	494128	499322	413093	219198	208115	0	144641	431605	680309	475305	483919	133988	168618	147209	147717	175519	201490	186117	206465
sp|P15170|ERF3A_HUMAN	P15170	ERF3A_HUMAN	GSPT1	499	47.1	Homo sapiens OX=9606	1:Experimental evidence at protein level	Eukaryotic peptide chain release factor GTP-binding subunit ERF3A	1	0.999	18	10	8	10	1.92809e+06	1.92253e+06	1.86091e+06	1.83736e+06	1.86769e+06	1.5005e+06	1.50305e+06	1327815	1.79404e+06	304106	1.83277e+06	2.63029e+06	2.86771e+06	1.61118e+06	1508625	1.61982e+06	794297	1.46843e+06	1.49383e+06	1.54822e+06	2.00086e+06	2.40242e+06	905722	1.55761e+06	736576	1.11564e+06	1.72535e+06	1.56135e+06	2.23659e+06	889899	1749056	963515	2.75251e+06	845527	1.712e+06
sp|P15259|PGAM2_HUMAN	P15259	PGAM2_HUMAN	PGAM2	253	30	Homo sapiens OX=9606	1:Experimental evidence at protein level	Phosphoglycerate mutase 2	0.9944	0.998	6	0	0	4	0	0	0	0	0	0	0	0	0	0	0	0	0	0	0	0	0	0	0	0	0	0	0	0	0	0	0	0	0	0	0	0	0	0	0
sp|P15311|EZRI_HUMAN	P15311	EZRI_HUMAN	EZR	586	57.2	Homo sapiens OX=9606	1:Experimental evidence at protein level	Ezrin	1	0.999	41	852	529	852	19589240	18351296	14471214	19009448	20738622	21813460	21503116	20008130	16731592	16579832	19223620	20001584	18433780	21812382	13320058	16812238	20518596	9335562	19849662	23549032	22528252	13071522	16080714	14866306	11359708	15020726	14317096	17556820	12431748	22805972	21847552	16748742	11640001	18783642	17013330
sp|P15374|UCHL3_HUMAN	P15374	UCHL3_HUMAN	UCHL3	230	53.9	Homo sapiens OX=9606	1:Experimental evidence at protein level	Ubiquitin carboxyl-terminal hydrolase isozyme L3	1	0.999	8	91	91	91	3197577	3.05873e+06	1.94497e+06	1.77044e+06	2.92187e+06	3.04526e+06	1.90888e+06	3461440	3.45e+06	2.94277e+06	1.94936e+06	3.16195e+06	2.03961e+06	3.28268e+06	2.83425e+06	2.64417e+06	1.75913e+06	2829028	2.10876e+06	1.93452e+06	3364992	2.20885e+06	3001041	2.00895e+06	1.91448e+06	1.3475e+06	2.94375e+06	2.54654e+06	1995058	2.37555e+06	2536758	2336749	2.36077e+06	2.47435e+06	3.10583e+06
sp|P15529|MCP_HUMAN	P15529	MCP_HUMAN	CD46	392	10.2	Homo sapiens OX=9606	1:Experimental evidence at protein level	Membrane cofactor protein	1	0.9967	4	3	3	3	0	565453	0	613868	447167	815358	739042	725330	1070033	0	0	0	0	614009	903456	0	1.04909e+06	902445	0	0	0	0	0	0	0	1.23437e+06	673438	581513	800117	0	0	0	0	0	0
sp|P15531|NDKA_HUMAN	P15531	NDKA_HUMAN	NME1	152	63.2	Homo sapiens OX=9606	1:Experimental evidence at protein level	Nucleoside diphosphate kinase A	1	0.999	9	198	74	198	19458074	17088444	18083344	18002968	18763298	24618862	29252788	31142872	27782466	23587330	17431246	16521969	13370066	16295086	20086862	23731560	20058918	20897422	22952990	15007110	15483792	13899278	17100690	28114914	21379936	26250876	27758236	17368916	16712674	15251251	15979151	17841356	17747056	19150912	20160118
sp|P15880|RS2_HUMAN	P15880	RS2_HUMAN	RPS2	293	56.7	Homo sapiens OX=9606	1:Experimental evidence at protein level	40S ribosomal protein S2	1	0.999	16	390	390	390	51869132	56032568	57917960	52098884	48410300	42029896	27459676	32017584	39981376	34156176	55130016	51477184	59312556	48825440	20894952	16250412	13019926	19684184	33560312	52131704	57886244	57932376	56159360	39122004	18937240	18727712	25864682	57974048	54099004	59834960	62188324	53967988	68326800	55950224	46149876
sp|P15924|DESP_HUMAN	P15924	DESP_HUMAN	DSP	2871	48.6	Homo sapiens OX=9606	1:Experimental evidence at protein level	Desmoplakin	1	0.999	124	1592	1591	1592	7234140	6815821	7098659	6508799	7530726	5122810	6.98969e+06	5.79988e+06	5.70311e+06	3.84144e+06	5648196	4525329	5215073	6200353	3.6526e+06	2.95379e+06	2.81943e+06	4675280	5.59234e+06	6461728	8281978	4438628	7454051	5190198	4229518	5.22716e+06	4565932	5885112	7302838	8.27298e+06	6.49606e+06	8708275	5826012	6665786	7.11535e+06
sp|P15927|RFA2_HUMAN	P15927	RFA2_HUMAN	RPA2	270	25.2	Homo sapiens OX=9606	1:Experimental evidence at protein level	Replication protein A 32 kDa subunit	1	0.999	4	19	19	19	320172	373324	348021	427687	581393	601510	723921	539279	746600	687596	467302	318694	285432	484318	903642	750365	685664	782811	1.00038e+06	698533	280969	332647	396640	1048688	797221	710385	719895	539869	402350	308838	510884	423982	307474	381766	473836
sp|P15941|MUC1_HUMAN	P15941	MUC1_HUMAN	MUC1	1255	3.6	Homo sapiens OX=9606	1:Experimental evidence at protein level	Mucin-1	0.9999	0.999	2	9	9	9	0	241566	505845	389092	461590	455565	505381	0	0	0	127146	1.83908e+06	0	0	0	0	0	0	47902.3	70327.7	1.25022e+06	0	0	0	0	0	0	0	69201.9	978696	248791	0	0	311997	179302
sp|P15954|COX7C_HUMAN	P15954	COX7C_HUMAN	COX7C	63	28.6	Homo sapiens OX=9606	1:Experimental evidence at protein level	Cytochrome c oxidase subunit 7C, mitochondrial	0.9992	0.999	2	19	19	19	1.67093e+06	1.68976e+06	1485757	1.55924e+06	1.36743e+06	1.61326e+06	1.57721e+06	1.56619e+06	1.71074e+06	1.47221e+06	1.55815e+06	1.57786e+06	1.70232e+06	1.59333e+06	1285152	1.11342e+06	1.05924e+06	1.29091e+06	1.34914e+06	1385303	1.21426e+06	1404447	1392285	603564	1.02082e+06	502353	667166	1.33039e+06	1.46191e+06	1.19798e+06	1.35314e+06	1.55043e+06	1.20064e+06	1.40439e+06	1.14398e+06
sp|P16070|CD44_HUMAN	P16070	CD44_HUMAN	CD44	742	13.2	Homo sapiens OX=9606	1:Experimental evidence at protein level	CD44 antigen	1	0.999	10	211	211	211	15469526	10266468	8854606	11455242	7958122	9936351	11534463	10475118	9862157	12916078	11479254	18375652	7.13716e+06	9121559	2148063	3.10885e+06	3.77086e+06	2.70905e+06	6459803	7.98891e+06	19996966	7856847	9929554	5133539	2.66453e+06	2535241	1.97118e+06	8874572	9271570	10080000	9296867	10427784	6842485	7577226	11600600
sp|P16104|H2AX_HUMAN	P16104	H2AX_HUMAN	H2AX	143	54.5	Homo sapiens OX=9606	1:Experimental evidence at protein level	Histone H2AX	0.9997	0.9966	6	11	11	205	678616	813306	637899	0	839000	531840	638806	605702	812247	765104	848859	713994	838775	592734	691911	937237	784253	624453	788806	816982	578380	670771	454808	769731	520335	689312	493971	686203	532014	554139	557294	570220	418655	790930	457983
sp|P16144|ITB4_HUMAN	P16144	ITB4_HUMAN	ITGB4	1822	5.2	Homo sapiens OX=9606	1:Experimental evidence at protein level	Integrin beta-4	1	0.999	3	1	1	1	0	0	182701	0	0	0	0	0	0	0	0	0	0	0	0	0	324015	0	0	0	0	0	0	0	0	0	0	0	0	0	0	0	0	0	0
sp|P16219|ACADS_HUMAN	P16219	ACADS_HUMAN	ACADS	412	34.5	Homo sapiens OX=9606	1:Experimental evidence at protein level	Short-chain specific acyl-CoA dehydrogenase, mitochondrial	1	0.999	9	28	28	28	1.36392e+06	753162	1413027	1.33817e+06	690327	1.12541e+06	931491	1.1417e+06	1.12659e+06	1.0174e+06	1.55355e+06	1.14629e+06	1.70749e+06	1.24704e+06	946580	641762	524720	484125	614841	1.27212e+06	1.25007e+06	1.60969e+06	1510602	1.1537e+06	913681	499809	975552	1.34476e+06	1.25039e+06	789910	1.55804e+06	1.46225e+06	1.24995e+06	1.38781e+06	1.3543e+06
sp|P16220|CREB1_HUMAN	P16220	CREB1_HUMAN	CREB1	327	9.2	Homo sapiens OX=9606	1:Experimental evidence at protein level	Cyclic AMP-responsive element-binding protein 1	1	0.999	3	4	0	4	0	394407	592334	0	529144	0	0	0	485658	0	536494	494565	0	0	0	483483	0	456496	407017	488041	390606	0	0	491227	404692	394111	358442	530373	532987	490684	465890	519500	579677	0	651152
sp|P16233|LIPP_HUMAN	P16233	LIPP_HUMAN	PNLIP	465	64.9	Homo sapiens OX=9606	1:Experimental evidence at protein level	Pancreatic triacylglycerol lipase	1	0.999	29	595	559	595	45048348	50619824	111426480	71963176	89080648	51913600	28414808	30903036	34721048	42107848	59695116	69985064	80607920	111025472	21299596	15078873	14611029	19952972	47054536	83069288	48476868	88637328	153450256	52718908	18183668	13855300	24737460	99568160	93077368	51304576	81791736	83675464	63434152	79410768	95070616
sp|P16284|PECA1_HUMAN	P16284	PECA1_HUMAN	PECAM1	738	20.3	Homo sapiens OX=9606	1:Experimental evidence at protein level	Platelet endothelial cell adhesion molecule	1	0.999	12	14	14	14	1.84072e+06	1.04984e+06	1.59956e+06	1.75998e+06	1.06549e+06	1.04797e+06	1.48148e+06	1.11546e+06	1.87213e+06	754324	1.25129e+06	1.10998e+06	392749	582572	4645736	2.10137e+06	4858009	979446	3060022	1.48272e+06	825352	924414	80743.1	1.56352e+06	3.34879e+06	3887402	3990053	1.15773e+06	903701	1.09713e+06	448609	804897	929974	1568304	756388
sp|P16401|H15_HUMAN	P16401	H15_HUMAN	H1-5	226	22.1	Homo sapiens OX=9606	1:Experimental evidence at protein level	Histone H1.5	1	0.999	4	0	0	34	0	0	0	0	0	162462	0	0	0	0	89772.5	0	0	0	0	0	0	0	0	0	0	0	0	0	0	0	0	0	0	0	0	0	0	0	0
sp|P16403|H12_HUMAN	P16403	H12_HUMAN	H1-2	213	34.3	Homo sapiens OX=9606	1:Experimental evidence at protein level	Histone H1.2	1	0.999	10	1	1	137	392273	512717	474712	532935	483761	415326	476143	532540	517658	445736	449784	407372	573724	458969	620242	475325	454331	467487	0	419981	437386	518680	0	0	0	780563	573965	0	525377	492404	497904	374874	524309	491775	543049
sp|P16422|EPCAM_HUMAN	P16422	EPCAM_HUMAN	EPCAM	314	51.3	Homo sapiens OX=9606	1:Experimental evidence at protein level	Epithelial cell adhesion molecule	1	0.999	11	177	177	177	7785665	7443057	7629879	4995274	4.57533e+06	5983626	6659313	5.12291e+06	5.79698e+06	5856039	6168919	6158028	6.71934e+06	5513854	6.96541e+06	5698821	5583426	6.48731e+06	6088239	5.86418e+06	8.384e+06	6.16457e+06	4661073	6233996	6.61421e+06	5641696	6530158	5282018	5170874	8390116	8743535	8786407	4.45935e+06	6722236	4767462
sp|P16435|NCPR_HUMAN	P16435	NCPR_HUMAN	POR	677	34.1	Homo sapiens OX=9606	1:Experimental evidence at protein level	NADPH--cytochrome P450 reductase	1	0.999	18	111	111	111	2.43156e+06	2.36463e+06	2.60924e+06	2.97249e+06	2.62997e+06	3217857	3581119	3141006	3.0509e+06	3739282	2514100	2.73344e+06	2.05264e+06	2445441	3.37535e+06	2.92415e+06	2582185	3.3486e+06	3475974	2581880	2477911	2130597	3.21513e+06	3.54869e+06	3645941	3.59022e+06	3.47843e+06	2.66224e+06	2.51636e+06	2.05364e+06	2.74435e+06	3.17204e+06	1.7312e+06	2266844	3.25047e+06
sp|P16444|DPEP1_HUMAN	P16444	DPEP1_HUMAN	DPEP1	411	40.1	Homo sapiens OX=9606	1:Experimental evidence at protein level	Dipeptidase 1	1	0.999	10	103	103	103	2.68798e+06	3.20595e+06	5945142	4.59139e+06	3039175	1958702	630024	1.182e+06	1.77368e+06	1.87192e+06	2826152	3152027	5515906	5454632	80423.4	0	63931.9	0	1.46304e+06	3.24435e+06	3190767	4343996	6897806	2.17345e+06	0	0	630581	4.01605e+06	5397390	3.71254e+06	2.90106e+06	3857420	4232062	4.93852e+06	4010300
sp|P16519|NEC2_HUMAN	P16519	NEC2_HUMAN	PCSK2	638	23.7	Homo sapiens OX=9606	1:Experimental evidence at protein level	Neuroendocrine convertase 2	1	0.999	12	20	20	20	0	0	0	0	0	614997	1.62028e+06	1.37651e+06	1232448	907316	0	0	0	0	1.8911e+06	2.72815e+06	2.08519e+06	2.37222e+06	1.42142e+06	105345	0	0	0	1.94564e+06	2.01732e+06	1.84944e+06	2.15282e+06	0	0	0	0	0	0	219740	117781
sp|P16615|AT2A2_HUMAN	P16615	AT2A2_HUMAN	ATP2A2	1042	39.5	Homo sapiens OX=9606	1:Experimental evidence at protein level	Sarcoplasmic/endoplasmic reticulum calcium ATPase 2	1	0.999	37	592	405	592	5887059	7248004	6.13244e+06	5872890	3.90095e+06	9073874	7849301	7.50702e+06	6569878	6865690	3.60958e+06	3.38519e+06	4.46938e+06	5176211	6.42411e+06	7560461	6100032	6890178	6428478	3.7974e+06	6.04327e+06	5.27143e+06	4953386	6179589	6.45889e+06	7764952	6374477	5263792	5.3142e+06	5239945	5218117	4686926	5952465	5.62725e+06	5529543
sp|P16671|CD36_HUMAN	P16671	CD36_HUMAN	CD36	472	15	Homo sapiens OX=9606	1:Experimental evidence at protein level	Platelet glycoprotein 4	1	0.999	7	24	24	24	1.48974e+06	781642	1.9824e+06	1.59472e+06	173990	234473	850564	1.43319e+06	1.59955e+06	0	1095342	923166	1.74833e+06	701375	528802	1.91909e+06	2294075	609081	1.54539e+06	1.77614e+06	454882	719028	0	371480	813103	1.26989e+06	1.04117e+06	1.19865e+06	359355	2292771	1.49553e+06	944904	1.00265e+06	1.44241e+06	46542.3
sp|P16870|CBPE_HUMAN	P16870	CBPE_HUMAN	CPE	476	52.9	Homo sapiens OX=9606	1:Experimental evidence at protein level	Carboxypeptidase E	1	0.999	23	174	174	174	1.21778e+06	1.26965e+06	1816054	1.45895e+06	1.05791e+06	6.6608e+06	7633755	5203847	6.49018e+06	7.06971e+06	1959175	1167259	917352	1.22656e+06	18031384	14935692	11337374	13159044	12444918	1.57183e+06	1200602	1.24978e+06	714160	8407559	13968866	14291223	16303857	719539	898184	866173	1.03929e+06	582992	650575	1.33201e+06	1.38861e+06
sp|P16989|YBOX3_HUMAN	P16989	YBOX3_HUMAN	YBX3	372	34.7	Homo sapiens OX=9606	1:Experimental evidence at protein level	Y-box-binding protein 3	1	0.999	11	79	79	156	6.57848e+06	5204720	5690623	4.45035e+06	4.33406e+06	3481982	2.52531e+06	3211479	4268732	2.5564e+06	6.67726e+06	5240895	4.79103e+06	4130135	911012	868704	1063491	679779	2.17821e+06	5084120	7053240	5128558	4519452	2.51039e+06	867110	568362	1.24918e+06	4545007	5.0516e+06	4.82103e+06	4.58228e+06	6067567	7.24303e+06	4564133	4491675
sp|P17174|AATC_HUMAN	P17174	AATC_HUMAN	GOT1	413	43.6	Homo sapiens OX=9606	1:Experimental evidence at protein level	Aspartate aminotransferase, cytoplasmic	1	0.999	16	23	23	23	750126	432457	413941	989376	538908	956501	1.25736e+06	1.20318e+06	1204502	743198	906686	999299	902865	1.19782e+06	1.22326e+06	772190	805422	1.1748e+06	1.32661e+06	532492	501840	927774	1.14587e+06	1.28016e+06	1.24352e+06	620936	1.42428e+06	545381	1038022	200828	914792	852108	408333	801351	1.11532e+06
sp|P17252|KPCA_HUMAN	P17252	KPCA_HUMAN	PRKCA	672	16.7	Homo sapiens OX=9606	1:Experimental evidence at protein level	Protein kinase C alpha type	1	0.999	4	1	1	1	0	0	0	0	0	0	111197	0	88246.6	0	0	80678.4	67777.7	0	0	0	93940.2	82076.6	96186	118056	79362.2	73375.3	0	74578.1	0	0	96820.2	83232.6	91944.7	0	0	69340.2	0	55482.8	0
sp|P17405|ASM_HUMAN	P17405	ASM_HUMAN	SMPD1	631	6.2	Homo sapiens OX=9606	1:Experimental evidence at protein level	Sphingomyelin phosphodiesterase	1	0.9987	3	1	1	1	0	0	0	0	0	172545	242466	191164	154972	307959	0	77066.5	0	0	380872	292019	256801	293692	0	0	0	0	0	307687	333772	327652	0	0	0	0	0	0	0	0	93142.6
sp|P17480|UBF1_HUMAN	P17480	UBF1_HUMAN	UBTF	764	10.6	Homo sapiens OX=9606	1:Experimental evidence at protein level	Nucleolar transcription factor 1	1	0.999	7	1	1	1	2.95897e+06	2413298	2.86146e+06	3099293	2852757	2.04776e+06	2.16451e+06	2.3395e+06	2581014	2327839	1.87041e+06	2.37802e+06	2.83194e+06	2.5842e+06	1.93951e+06	815752	739190	1.91169e+06	2.01249e+06	3156789	2.03717e+06	2266324	806857	2.16641e+06	1.85532e+06	2139638	1.7799e+06	2.4762e+06	2.24391e+06	2.3809e+06	2.35842e+06	2.87793e+06	2.41868e+06	2.54628e+06	2.28647e+06
sp|P17568|NDUB7_HUMAN	P17568	NDUB7_HUMAN	NDUFB7	137	26.3	Homo sapiens OX=9606	1:Experimental evidence at protein level	NADH dehydrogenase [ubiquinone] 1 beta subcomplex subunit 7	1	0.999	4	12	12	12	1.0567e+06	901254	1.34405e+06	1.27869e+06	1396674	1.36849e+06	1156548	1.1724e+06	1.25774e+06	1.18607e+06	950466	929866	1.07916e+06	1.05121e+06	811912	1.07593e+06	876306	775710	571360	394970	840389	755133	396149	1.33439e+06	1.08469e+06	0	1.19835e+06	536293	485523	334630	919090	503586	436675	493658	1.1803e+06
sp|P17600|SYN1_HUMAN	P17600	SYN1_HUMAN	SYN1	705	8.7	Homo sapiens OX=9606	1:Experimental evidence at protein level	Synapsin-1	0.9982	0.9969	2	4	4	4	6916052	11277558	12333613	15143618	31311238	9045408	7964341	7.08314e+06	7.53364e+06	5.61297e+06	19693122	4.71429e+06	5.63031e+06	7.95306e+06	556882	14040501	15818185	3.74266e+06	4.95691e+06	14168486	6131311	4463847	4350514	2.28897e+06	3671158	12044869	2.85514e+06	6435060	9971539	6.19788e+06	7217489	4.51543e+06	4843397	6138298	7.24133e+06
sp|P17612|KAPCA_HUMAN	P17612	KAPCA_HUMAN	PRKACA	351	39.3	Homo sapiens OX=9606	1:Experimental evidence at protein level	cAMP-dependent protein kinase catalytic subunit alpha	1	0.999	8	109	38	109	2.16698e+06	3.76164e+06	2267945	3447468	3.92335e+06	3.34719e+06	1.85812e+06	3105935	2.54177e+06	3.40721e+06	2.06591e+06	1.89235e+06	1.80131e+06	3907723	2587885	1.74309e+06	2.59427e+06	2744879	3.28365e+06	2.56533e+06	1.61354e+06	3.43155e+06	3.43389e+06	2827621	2.71619e+06	3371403	3033504	2.32488e+06	2.36927e+06	960827	3854294	3378020	1.86001e+06	1.59195e+06	3.56626e+06
sp|P17655|CAN2_HUMAN	P17655	CAN2_HUMAN	CAPN2	700	45	Homo sapiens OX=9606	1:Experimental evidence at protein level	Calpain-2 catalytic subunit	1	0.999	24	177	175	177	3.35855e+06	2.77935e+06	3727789	3.97885e+06	4643420	3.14408e+06	3106703	2.6871e+06	3.51847e+06	3342474	4.31552e+06	4006440	3.56682e+06	2.86815e+06	2.72533e+06	2.02073e+06	3.35927e+06	3.02481e+06	3152797	4001963	4208596	3.45398e+06	4.19044e+06	3.0601e+06	3.02669e+06	3.68518e+06	3.19005e+06	2.64366e+06	3.16989e+06	3530359	3.26602e+06	3.67837e+06	3.0937e+06	2.81131e+06	2.81328e+06
sp|P17661|DESM_HUMAN	P17661	DESM_HUMAN	DES	470	13	Homo sapiens OX=9606	1:Experimental evidence at protein level	Desmin	0.9994	0.9935	6	0	0	142	0	0	0	0	0	0	0	0	0	0	0	0	0	0	0	0	0	0	0	0	0	0	0	0	0	0	0	0	0	0	0	0	0	0	0
sp|P17813|EGLN_HUMAN	P17813	EGLN_HUMAN	ENG	658	1.8	Homo sapiens OX=9606	1:Experimental evidence at protein level	Endoglin	0.885	0.9959	1	1	1	1	0	0	0	0	170507	0	0	0	132289	0	0	0	0	0	0	0	390581	0	0	171474	0	0	0	0	0	0	0	0	0	0	0	0	0	0	0
sp|P17844|DDX5_HUMAN	P17844	DDX5_HUMAN	DDX5	614	47.6	Homo sapiens OX=9606	1:Experimental evidence at protein level	Probable ATP-dependent RNA helicase DDX5	1	0.999	27	325	325	445	4578479	5095931	5.79864e+06	5.66853e+06	5.84453e+06	6382288	6656297	6470911	6218817	7149506	5.40397e+06	8400113	2927499	5317628	9575819	8966887	7530922	9404670	8365893	5278454	5.12577e+06	4.46785e+06	3319563	8842868	7.85324e+06	8.20817e+06	8110027	4763664	5554229	4923655	4671861	4988668	4266227	4196241	5440299
sp|P17858|PFKAL_HUMAN	P17858	PFKAL_HUMAN	PFKL	780	31.8	Homo sapiens OX=9606	1:Experimental evidence at protein level	ATP-dependent 6-phosphofructokinase, liver type	1	0.999	19	208	114	208	3.18635e+06	2.64273e+06	3308060	3.75168e+06	3.84664e+06	4905176	5.48983e+06	5.33362e+06	4.69702e+06	4883093	2971062	2.58428e+06	2.37107e+06	1.69132e+06	4.50808e+06	5182035	5.55204e+06	5.05897e+06	4685655	1787744	2534907	2.44239e+06	1.52765e+06	4558561	5774839	5889409	5.124e+06	3090769	3.05389e+06	2.67431e+06	2997528	3.4236e+06	2.85963e+06	3118367	4062940
sp|P17931|LEG3_HUMAN	P17931	LEG3_HUMAN	LGALS3	250	24	Homo sapiens OX=9606	1:Experimental evidence at protein level	Galectin-3	1	0.9989	6	48	48	48	3.34772e+06	3.30573e+06	2.83468e+06	3586462	5021086	2.17127e+06	1994464	2127165	2.51829e+06	2358934	4233349	3.68494e+06	2.60973e+06	1.99588e+06	718710	1.82992e+06	2.71803e+06	1.11964e+06	1.68577e+06	3.51053e+06	3667750	2.43047e+06	2.13819e+06	1084622	1.11579e+06	1.76545e+06	899501	2207583	2683135	3617854	2.0118e+06	2.20211e+06	2.26167e+06	2.04786e+06	2.17372e+06
sp|P17980|PRS6A_HUMAN	P17980	PRS6A_HUMAN	PSMC3	439	46.5	Homo sapiens OX=9606	1:Experimental evidence at protein level	26S proteasome regulatory subunit 6A	1	0.999	16	166	166	166	4527635	3261050	4.86844e+06	4.97146e+06	4.13608e+06	5970058	5705343	3783734	3891295	5322711	4.05716e+06	3.30282e+06	3.21371e+06	4173775	4664973	5613862	3.5671e+06	4933255	5676508	5060126	4.04325e+06	4.08696e+06	4430727	5433966	5311230	5132878	5.56353e+06	4.88396e+06	5034371	4.22559e+06	4.7381e+06	5.27516e+06	4966111	4.8647e+06	4192613
sp|P17987|TCPA_HUMAN	P17987	TCPA_HUMAN	TCP1	556	57.2	Homo sapiens OX=9606	1:Experimental evidence at protein level	T-complex protein 1 subunit alpha	1	0.999	29	586	586	586	4971431	8144129	8741762	7864816	8.3048e+06	9209241	10797113	10132074	9675855	8926221	7129226	8991568	6643748	8385069	7444646	8733444	8481143	9087416	6328802	5232123	7477674	7.64805e+06	7.82655e+06	9866773	7957243	9499835	10562336	7947662	7025622	5257020	9620060	7914613	9503664	8302144	8552823
sp|P18031|PTN1_HUMAN	P18031	PTN1_HUMAN	PTPN1	435	29.7	Homo sapiens OX=9606	1:Experimental evidence at protein level	Tyrosine-protein phosphatase non-receptor type 1	1	0.999	5	5	5	5	458075	543838	539064	610562	636187	568774	684428	707631	547287	606665	585853	576188	491602	454678	811321	663837	618498	782468	431770	600609	574195	571139	319605	424735	0	819298	837927	501010	531405	481193	480924	282933	525787	519371	554773
sp|P18065|IBP2_HUMAN	P18065	IBP2_HUMAN	IGFBP2	325	20.6	Homo sapiens OX=9606	1:Experimental evidence at protein level	Insulin-like growth factor-binding protein 2	1	0.999	4	16	16	16	96573.4	0	164820	0	184261	185950	436108	529973	445129	0	166139	217004	197658	172023	460213	1077574	943011	517032	342396	186303	229757	187792	0	715248	868204	442534	488631	198818	152762	0	126362	186825	191173	215433	219893
sp|P18077|RL35A_HUMAN	P18077	RL35A_HUMAN	RPL35A	110	50.9	Homo sapiens OX=9606	1:Experimental evidence at protein level	60S ribosomal protein L35a	1	0.999	8	181	181	181	33739220	35545740	32945004	27994444	27447268	25129416	21253910	22772316	24627336	24570836	35130112	32920596	37026376	33714072	13660332	12071750	10387160	12654070	25505132	31755822	34444356	38144636	35720824	27861484	15212672	14977920	19390552	36164536	32928348	33097614	32642348	31115088	40161100	35143176	32032300
sp|P18085|ARF4_HUMAN	P18085	ARF4_HUMAN	ARF4	180	58.9	Homo sapiens OX=9606	1:Experimental evidence at protein level	ADP-ribosylation factor 4	1	0.999	9	106	106	224	5.48966e+06	4339568	3.93403e+06	3738798	4330587	3.59627e+06	3.89937e+06	4288037	3.93468e+06	3.32406e+06	4593768	4579092	5217052	4748292	2.88084e+06	2.37068e+06	2.22748e+06	3403679	3450228	4.28371e+06	5330696	4.9473e+06	5555124	3.59846e+06	3.21088e+06	3.28729e+06	3.60637e+06	4257187	3.88563e+06	4808724	4794006	4.19067e+06	4.67892e+06	3.95974e+06	4.9705e+06
sp|P18124|RL7_HUMAN	P18124	RL7_HUMAN	RPL7	248	58.1	Homo sapiens OX=9606	1:Experimental evidence at protein level	60S ribosomal protein L7	1	0.999	20	455	433	455	72115096	72327632	69470840	62013724	63219596	49490304	41368672	49916112	48867420	40639144	75549912	76042808	71570104	64763984	25259532	21420198	19763408	23673530	48178532	68345624	82204928	89247104	74099216	48182000	22922636	27230732	31665138	76799160	73476704	78256072	82480112	80008136	98561200	76128648	65982336
sp|P18206|VINC_HUMAN	P18206	VINC_HUMAN	VCL	1134	61.4	Homo sapiens OX=9606	1:Experimental evidence at protein level	Vinculin	1	0.999	59	1257	1257	1257	10852840	9500149	8698227	10509343	11590975	7464369	9012932	10742824	10593470	7.56008e+06	12432390	10825552	9372734	8.36925e+06	4.5033e+06	9323306	17654170	5326744	9925448	12516000	10877060	9704032	10211184	5.70601e+06	5258773	10081319	6455048	8237805	10732366	9333530	9009492	9710430	8618588	8355490	7378835
sp|P18583|SON_HUMAN	P18583	SON_HUMAN	SON	2426	14.5	Homo sapiens OX=9606	1:Experimental evidence at protein level	Protein SON	1	0.999	14	93	93	93	1686876	1772347	2.30977e+06	2148288	1.79203e+06	2.1169e+06	1.80648e+06	1.96228e+06	2095853	2.16671e+06	1.78656e+06	1.70804e+06	1.38242e+06	2.18647e+06	2301071	2.32755e+06	1.75339e+06	2050896	1.73193e+06	1594228	1.54415e+06	1.43721e+06	1.29163e+06	1.9501e+06	1.84185e+06	2085362	1.70203e+06	1.94531e+06	1.77372e+06	1.67519e+06	1.66741e+06	1.73779e+06	1775128	1523229	1.9325e+06
sp|P18621|RL17_HUMAN	P18621	RL17_HUMAN	RPL17	184	62	Homo sapiens OX=9606	1:Experimental evidence at protein level	60S ribosomal protein L17	1	0.999	10	218	215	218	48103296	32784936	49576796	42267204	39342412	34004360	25249272	31885970	36294168	20894890	45411140	43421980	33792624	40903132	17988068	9606765	9567216	17520672	30951554	35678604	36518072	41231116	39693212	30718294	19463152	15033136	21280620	45423184	47213480	44745688	30666728	41589900	48478328	50611012	34056056
sp|P18669|PGAM1_HUMAN	P18669	PGAM1_HUMAN	PGAM1	254	60.6	Homo sapiens OX=9606	1:Experimental evidence at protein level	Phosphoglycerate mutase 1	1	0.999	12	6	0	6	974291	324227	415816	552718	859429	933158	825432	899225	1.08966e+06	756221	503563	0	829648	912926	1.0506e+06	1.34288e+06	1.11594e+06	994108	694815	549739	481490	735495	1.23217e+06	1117503	958932	689124	940628	807257	932399	704961	605171	869563	1.0008e+06	525092	1.37531e+06
sp|P18754|RCC1_HUMAN	P18754	RCC1_HUMAN	RCC1	421	20.4	Homo sapiens OX=9606	1:Experimental evidence at protein level	Regulator of chromosome condensation	1	0.999	7	71	71	71	1.80296e+06	1.9523e+06	2.06131e+06	1.77759e+06	2.28426e+06	1.54467e+06	1.09152e+06	773788	1.19821e+06	1.43698e+06	1.83334e+06	2028187	1500302	1.71018e+06	919522	880937	891608	848810	1.00475e+06	1.81999e+06	1.77202e+06	1.86323e+06	2.07375e+06	1.16113e+06	752717	700940	689288	1.84173e+06	1929742	2.00299e+06	1787853	2.13475e+06	2.03242e+06	1.78332e+06	1990270
sp|P18887|XRCC1_HUMAN	P18887	XRCC1_HUMAN	XRCC1	633	7.4	Homo sapiens OX=9606	1:Experimental evidence at protein level	DNA repair protein XRCC1	0.9945	0.9981	2	4	4	4	800949	484096	742513	172779	910804	673136	666558	782295	355916	816428	753000	907444	943297	240330	716582	441890	589463	693935	261369	196863	0	500514	886157	272948	248647	259062	212662	656618	871266	186914	1.12118e+06	953270	798084	904885	207764
sp|P19021|AMD_HUMAN	P19021	AMD_HUMAN	PAM	973	17.9	Homo sapiens OX=9606	1:Experimental evidence at protein level	Peptidyl-glycine alpha-amidating monooxygenase	1	0.999	14	17	17	17	112612	69780.8	55613.7	0	141244	986189	1503491	1.01357e+06	1.04357e+06	1.53416e+06	93811.9	0	88834.2	189564	2.93184e+06	1.98423e+06	1.66296e+06	2.49757e+06	1.88706e+06	310446	110701	0	0	1.67861e+06	2326365	2.2942e+06	2.58283e+06	267953	0	229397	70437	308350	492807	337154	209022
sp|P19075|TSN8_HUMAN	P19075	TSN8_HUMAN	TSPAN8	237	4.2	Homo sapiens OX=9606	1:Experimental evidence at protein level	Tetraspanin-8	0.9621	0.9988	1	24	24	24	510641	451458	739356	966901	1.1438e+06	777840	522248	457713	404520	729894	751085	159058	289177	757589	0	0	0	0	645467	633321	553252	563450	1.15039e+06	0	0	0	0	1.23135e+06	934546	212428	529739	536630	307991	456657	838884
sp|P19338|NUCL_HUMAN	P19338	NUCL_HUMAN	NCL	710	43.1	Homo sapiens OX=9606	1:Experimental evidence at protein level	Nucleolin	1	0.999	26	716	716	716	18880000	17173642	16369955	15981324	20265116	19843600	15469324	16810502	18681238	19570448	16688585	17823560	13807336	17495880	17754266	14645898	13373922	16283368	16050084	18304696	15089074	17203044	15504932	19709574	17239928	14839764	16028738	14513630	17068346	15172762	13345852	19564818	17626148	15798673	19137924
sp|P19367|HXK1_HUMAN	P19367	HXK1_HUMAN	HK1	917	21.9	Homo sapiens OX=9606	1:Experimental evidence at protein level	Hexokinase-1	1	0.999	18	118	105	118	2.07376e+06	1988016	1.20368e+06	3122219	2.0138e+06	2.55363e+06	1.92059e+06	1.96908e+06	2.0421e+06	2.21472e+06	2.15006e+06	1.87457e+06	947364	2611007	118428	855634	2.15144e+06	121463	1.38974e+06	2.48374e+06	1.87161e+06	1.47222e+06	1747782	714236	186132	632403	189729	2955869	2.13758e+06	987235	2.00775e+06	2257370	793770	1471941	2.34026e+06
sp|P19388|RPAB1_HUMAN	P19388	RPAB1_HUMAN	POLR2E	210	25.7	Homo sapiens OX=9606	1:Experimental evidence at protein level	DNA-directed RNA polymerases I, II, and III subunit RPABC1	1	0.999	4	22	22	22	545086	604868	697937	620816	664436	742242	673157	869818	800641	682494	518075	686628	516673	526725	787688	723615	650260	746225	821849	459432	470458	518944	527294	817859	731538	742936	720435	564156	761051	593122	508698	736838	739055	730386	767262
sp|P19404|NDUV2_HUMAN	P19404	NDUV2_HUMAN	NDUFV2	249	30.5	Homo sapiens OX=9606	1:Experimental evidence at protein level	NADH dehydrogenase [ubiquinone] flavoprotein 2, mitochondrial	1	0.999	5	13	13	13	2.22389e+06	2.9543e+06	3.01005e+06	2.80535e+06	1.74323e+06	1.94134e+06	1913049	1.62508e+06	1294319	1.86516e+06	4.68488e+06	4988662	5333843	2.85326e+06	2.77419e+06	1.69114e+06	2.03421e+06	2.32089e+06	2.71133e+06	3.39214e+06	5.61021e+06	5.48884e+06	4.3144e+06	2.12496e+06	2371481	2.11428e+06	2.48212e+06	2.5837e+06	2.61197e+06	3.33969e+06	3.41757e+06	3035164	2.69686e+06	2.61976e+06	1.93932e+06
sp|P19440|GGT1_HUMAN	P19440	GGT1_HUMAN	GGT1	569	8.3	Homo sapiens OX=9606	1:Experimental evidence at protein level	Glutathione hydrolase 1 proenzyme	1	0.999	5	37	0	37	1.15855e+06	973424	1.69181e+06	1.36651e+06	1532302	1213520	758944	920462	770785	1.13341e+06	1.24186e+06	562224	1482928	1.68127e+06	0	0	0	0	757768	1.18018e+06	1.34133e+06	1.3203e+06	2.55629e+06	689976	0	0	66913.5	1.56903e+06	1.77183e+06	1.39896e+06	1.4415e+06	2.30518e+06	767782	1.08666e+06	1832504
sp|P19525|E2AK2_HUMAN	P19525	E2AK2_HUMAN	EIF2AK2	551	15.8	Homo sapiens OX=9606	1:Experimental evidence at protein level	Interferon-induced, double-stranded RNA-activated protein kinase	1	0.9958	5	19	19	19	755930	447579	747218	389787	386224	387632	552091	394641	362875	1073508	622586	362504	269505	990201	896497	1.02634e+06	1.12355e+06	973101	1218912	803349	522843	267389	349184	445485	1.03096e+06	1.42911e+06	1308958	472442	363237	279349	583286	698840	874350	730375	1.04575e+06
sp|P19623|SPEE_HUMAN	P19623	SPEE_HUMAN	SRM	302	41.7	Homo sapiens OX=9606	1:Experimental evidence at protein level	Spermidine synthase	1	0.999	9	107	107	107	4.63131e+06	5.68089e+06	6494385	5473335	4.96815e+06	4.31607e+06	1.94842e+06	1.85881e+06	3414766	2464097	6670089	6.62455e+06	7251815	7.20863e+06	1.75523e+06	954275	2.0414e+06	1.29568e+06	2.9457e+06	5394752	6925052	7.15979e+06	5.50289e+06	3.25919e+06	1.84761e+06	1.37719e+06	2176817	5.94641e+06	6379760	6002189	6174157	5697555	6.08411e+06	5.78211e+06	5154580
sp|P19784|CSK22_HUMAN	P19784	CSK22_HUMAN	CSNK2A2	350	26	Homo sapiens OX=9606	1:Experimental evidence at protein level	Casein kinase II subunit alpha'	1	0.9989	4	39	39	39	916645	993005	1.02648e+06	986425	688282	949861	1111484	1.10626e+06	1.21742e+06	1.00385e+06	844484	1.00114e+06	1.09842e+06	1.05308e+06	1.47236e+06	1164643	1.42142e+06	1.33806e+06	1418416	891852	976435	930396	617026	935934	1.54399e+06	1.04888e+06	2.04705e+06	783857	957255	916620	539560	1.03518e+06	971672	960820	790014
sp|P19835|CEL_HUMAN	P19835	CEL_HUMAN	CEL	753	34.9	Homo sapiens OX=9606	1:Experimental evidence at protein level	Bile salt-activated lipase	1	0.999	27	603	603	603	27423236	28291508	40335520	34903232	35619968	19070302	10439901	10365742	12431380	16321472	26079552	29468020	35069760	34684368	4665011	5838208	6167978	7962519	14052301	24701212	24839852	40914504	51426024	16276384	7256252	6.09838e+06	7887932	33525892	32148976	30581208	42284272	39956440	30978292	28057434	35779772
sp|P19838|NFKB1_HUMAN	P19838	NFKB1_HUMAN	NFKB1	968	19.2	Homo sapiens OX=9606	1:Experimental evidence at protein level	Nuclear factor NF-kappa-B p105 subunit	1	0.999	8	2	2	2	464702	1.18283e+06	1.49987e+06	432796	283189	233784	786378	877003	740683	845426	1.20401e+06	288856	222273	1147647	819347	1.20147e+06	1290106	224630	742787	567626	1.29972e+06	440846	294381	1.12789e+06	253623	826971	405308	775063	243191	983148	1.02351e+06	1.15079e+06	819120	838662	1.10514e+06
sp|P19961|AMY2B_HUMAN	P19961	AMY2B_HUMAN	AMY2B	511	68.5	Homo sapiens OX=9606	1:Experimental evidence at protein level	Alpha-amylase 2B	1	0.999	26	36	9	605	4.37787e+06	5616107	9624021	6.49346e+06	5951015	3.48936e+06	1.91666e+06	1.8246e+06	2178794	3.86663e+06	5017005	8768307	8067956	6909398	2017308	1.21533e+06	1.33388e+06	2.00666e+06	4.17889e+06	6559782	5930654	7893555	10181553	2.90025e+06	1.61696e+06	1.57512e+06	2.01613e+06	7.1039e+06	7543128	5329598	6781042	8.15045e+06	5584835	6.95741e+06	9693364
sp|P19971|TYPH_HUMAN	P19971	TYPH_HUMAN	TYMP	482	16.8	Homo sapiens OX=9606	1:Experimental evidence at protein level	Thymidine phosphorylase	1	0.9986	5	2	2	2	541212	568926	0	593017	540464	462677	427974	377907	463344	0	415203	535232	0	340654	0	319916	479790	177808	206233	345391	576720	275551	0	0	89141	0	0	284555	0	418461	337612	402340	0	0	328909
sp|P20020|AT2B1_HUMAN	P20020	AT2B1_HUMAN	ATP2B1	1220	24	Homo sapiens OX=9606	1:Experimental evidence at protein level	Plasma membrane calcium-transporting ATPase 1	1	0.999	21	120	34	120	1.5617e+06	1.7047e+06	1.61813e+06	1.97881e+06	2203275	2.46341e+06	3268178	3.56364e+06	3.05617e+06	2.73482e+06	1.49315e+06	1.60297e+06	1.18933e+06	1.70194e+06	3.08208e+06	4.02286e+06	3.75207e+06	3.26375e+06	3.3168e+06	1.81189e+06	1.40205e+06	1.11467e+06	1.30126e+06	2.94134e+06	3.11475e+06	3.50187e+06	3.2481e+06	1.49356e+06	1685829	1.52096e+06	1.64737e+06	2.04966e+06	1.43015e+06	1.81969e+06	2.13657e+06
sp|P20036|DPA1_HUMAN	P20036	DPA1_HUMAN	HLA-DPA1	260	11.2	Homo sapiens OX=9606	1:Experimental evidence at protein level	HLA class II histocompatibility antigen, DP alpha 1 chain	0.9997	0.999	2	2	2	2	0	0	160946	585358	420027	205936	0	0	0	166052	192764	0	0	174667	0	212391	0	130804	0	222631	308372	0	133754	0	0	0	0	0	0	0	117315	0	0	64194.2	227098
sp|P20042|IF2B_HUMAN	P20042	IF2B_HUMAN	EIF2S2	333	66.7	Homo sapiens OX=9606	1:Experimental evidence at protein level	Eukaryotic translation initiation factor 2 subunit 2	1	0.999	30	263	263	263	5.48312e+06	5.87451e+06	6.15169e+06	5.71146e+06	4928301	4.50396e+06	4.25571e+06	4256400	3.64818e+06	4133563	7264196	6.25515e+06	6.23472e+06	5.53439e+06	2.49751e+06	2.67652e+06	2528337	2.81477e+06	3.82832e+06	5.60972e+06	6.32197e+06	6374094	5644595	3.79119e+06	2.47836e+06	2.33876e+06	2.87653e+06	6457360	6.13808e+06	6675496	6.47307e+06	6746443	7482896	6714457	5.37161e+06
sp|P20073|ANXA7_HUMAN	P20073	ANXA7_HUMAN	ANXA7	488	43.6	Homo sapiens OX=9606	1:Experimental evidence at protein level	Annexin A7	1	0.999	22	412	404	412	5801361	6.13365e+06	5935460	6366602	6.76266e+06	8607788	12057990	11990349	10756177	11596905	6.11141e+06	6254604	4985442	6.31469e+06	13526632	13560992	12250487	14226903	15881744	7215721	6761314	5361137	6.02775e+06	18088258	15172875	16675038	16505648	6.27398e+06	5999090	6453941	5658552	6131155	5.22863e+06	6688013	7616195
sp|P20231|TRYB2_HUMAN	P20231	TRYB2_HUMAN	TPSB2	275	35.6	Homo sapiens OX=9606	1:Experimental evidence at protein level	Tryptase beta-2	1	0.999	10	26	0	26	335278	496649	398304	330575	513641	4427755	327265	326821	126956	798786	459505	457910	345932	945019	703363	1.79609e+06	1.38684e+06	254467	342347	344450	325345	265738	448475	674793	614427	753172	253247	952504	440256	279854	233843	410827	555016	588787	625685
sp|P20290|BTF3_HUMAN	P20290	BTF3_HUMAN	BTF3	206	48.1	Homo sapiens OX=9606	1:Experimental evidence at protein level	Transcription factor BTF3	1	0.999	4	9	4	9	3.03809e+06	3.39145e+06	3212235	3.61412e+06	2791806	2.78347e+06	3.82288e+06	4147880	2.80042e+06	2515086	3.67987e+06	3.86812e+06	3066364	3293198	2228080	3.12877e+06	3.08677e+06	3.28581e+06	2520217	3859311	3.73864e+06	3042491	2519173	3.35871e+06	2.23839e+06	2987313	2.98191e+06	3780038	3401489	3.50057e+06	3.75451e+06	1.7064e+06	1.52853e+06	3.56456e+06	3.58261e+06
sp|P20292|AL5AP_HUMAN	P20292	AL5AP_HUMAN	ALOX5AP	161	5	Homo sapiens OX=9606	1:Experimental evidence at protein level	Arachidonate 5-lipoxygenase-activating protein	0.9634	0.9988	1	6	6	6	667905	639027	658719	747250	642839	578741	496352	313653	419846	349493	1.31468e+06	1.02527e+06	187454	906124	0	418996	67000.4	0	413497	648645	1.00616e+06	0	0	0	0	0	0	0	762322	844477	887187	182646	0	0	332837
sp|P20336|RAB3A_HUMAN	P20336	RAB3A_HUMAN	RAB3A	220	40.9	Homo sapiens OX=9606	1:Experimental evidence at protein level	Ras-related protein Rab-3A	1	0.999	8	16	16	171	0	0	0	0	0	1.30876e+06	638632	1.74238e+06	1.37052e+06	1798229	0	0	0	79828.8	2.54543e+06	782910	2.06208e+06	2.67253e+06	1981054	66366.8	0	0	161343	1.68138e+06	2.28222e+06	2270378	2.64603e+06	0	0	0	103630	0	208802	385753	353709
sp|P20337|RAB3B_HUMAN	P20337	RAB3B_HUMAN	RAB3B	219	37.4	Homo sapiens OX=9606	1:Experimental evidence at protein level	Ras-related protein Rab-3B	1	0.999	8	48	48	197	0	0	0	0	0	3.73232e+06	5.89537e+06	6082590	4297221	4760055	0	0	0	148900	7915257	8.28767e+06	5776879	7859224	5358672	551725	0	0	0	5553486	7.08763e+06	6.18186e+06	7170578	0	0	0	0	0	0	855269	459471
sp|P20338|RAB4A_HUMAN	P20338	RAB4A_HUMAN	RAB4A	218	33.9	Homo sapiens OX=9606	1:Experimental evidence at protein level	Ras-related protein Rab-4A	1	0.9988	6	6	3	64	0	471101	272753	1.21642e+06	1.10009e+06	1.27029e+06	1.39821e+06	1.48424e+06	1.11124e+06	541761	607939	653910	291263	791393	542183	667958	440572	506136	1.22035e+06	612741	410256	116421	868755	1266349	1.1587e+06	1.32631e+06	1.4542e+06	1.14892e+06	839522	313262	802422	1.19827e+06	347001	1.03398e+06	1.22708e+06
sp|P20339|RAB5A_HUMAN	P20339	RAB5A_HUMAN	RAB5A	215	60	Homo sapiens OX=9606	1:Experimental evidence at protein level	Ras-related protein Rab-5A	1	0.999	8	19	19	73	2090018	1587951	1.71566e+06	1.94726e+06	1318302	3418079	3.60727e+06	2.58624e+06	3078313	2678295	1.99453e+06	1.95166e+06	1.38961e+06	3.43341e+06	4047026	2.7418e+06	4.53132e+06	5.15696e+06	4.44337e+06	2.88559e+06	3.05076e+06	3.1156e+06	3.43075e+06	3.65501e+06	4985904	8289628	4.44542e+06	2402955	596964	2.10616e+06	2542532	2.13139e+06	1818079	3655075	3.55555e+06
sp|P20340|RAB6A_HUMAN	P20340	RAB6A_HUMAN	RAB6A	208	63.9	Homo sapiens OX=9606	1:Experimental evidence at protein level	Ras-related protein Rab-6A	1	0.999	12	179	46	179	5.52908e+06	5.20859e+06	5657850	5.56616e+06	4.96611e+06	4.97397e+06	5478128	7381952	5.03524e+06	5653158	4719174	5.26288e+06	5520008	5.65621e+06	4446731	5.02164e+06	4837360	4.8285e+06	4.99987e+06	5045700	5908079	5487157	5794887	5.48007e+06	5017888	6223948	5450578	6152843	5627197	5.75345e+06	6907271	5.90912e+06	5052467	5.29553e+06	5833668
sp|P20618|PSB1_HUMAN	P20618	PSB1_HUMAN	PSMB1	241	39.4	Homo sapiens OX=9606	1:Experimental evidence at protein level	Proteasome subunit beta type-1	1	0.999	7	209	209	209	5455788	4.02168e+06	5134480	6506050	5832451	6062567	6202367	2.64037e+06	5.96476e+06	5990469	6.38071e+06	5.34565e+06	5.10637e+06	3846931	4795648	5429152	4.94098e+06	2.72688e+06	5041051	5247593	6263047	6425879	5963419	7093480	6473864	5442082	5580492	6011819	6003960	3682333	6.0684e+06	4.08033e+06	6119191	6169994	5912095
sp|P20645|MPRD_HUMAN	P20645	MPRD_HUMAN	M6PR	277	25.3	Homo sapiens OX=9606	1:Experimental evidence at protein level	Cation-dependent mannose-6-phosphate receptor	1	0.999	6	40	40	40	1.61815e+06	1.66996e+06	1.71651e+06	2.23099e+06	2.0285e+06	2.94404e+06	2.99637e+06	2.89364e+06	2.88009e+06	2672761	1.74189e+06	1976896	1.14604e+06	1.78264e+06	3.18267e+06	3.38523e+06	2.82237e+06	3.47393e+06	2853324	1.71048e+06	2.07335e+06	1.5627e+06	1500043	2961032	2515599	3.71373e+06	3386692	1.51271e+06	1.48305e+06	1.41994e+06	1.5251e+06	1.49929e+06	1.22146e+06	1.4419e+06	2.26953e+06
sp|P20674|COX5A_HUMAN	P20674	COX5A_HUMAN	COX5A	150	43.3	Homo sapiens OX=9606	1:Experimental evidence at protein level	Cytochrome c oxidase subunit 5A, mitochondrial	1	0.999	6	48	48	48	4027119	3.51856e+06	3.47422e+06	3.85341e+06	3429232	3.30157e+06	3777952	3986805	3910572	5.32363e+06	3978566	4651882	3973200	4724160	3855718	3.97104e+06	3153798	3.38674e+06	5139465	4.37742e+06	3814103	3.99185e+06	4998874	4924820	3.79703e+06	3.7389e+06	4471958	3939343	4.64787e+06	3871207	4.15446e+06	4279254	3.94743e+06	4183708	4747038
sp|P20700|LMNB1_HUMAN	P20700	LMNB1_HUMAN	LMNB1	586	65.4	Homo sapiens OX=9606	1:Experimental evidence at protein level	Lamin-B1	1	0.999	35	638	638	723	7525115	6601069	4364126	9265552	8.34716e+06	6.73727e+06	3070920	5728254	7278400	4912136	7.22056e+06	3.5222e+06	1.34036e+06	5355503	4.61561e+06	6691806	4629110	6010885	5481405	6743696	6.19127e+06	7167641	8559822	5033268	4.06457e+06	4.34452e+06	2.70837e+06	5.43301e+06	5826328	5.29362e+06	6305625	5886385	6.75183e+06	5.84913e+06	6.94584e+06
sp|P20711|DDC_HUMAN	P20711	DDC_HUMAN	DDC	480	5.6	Homo sapiens OX=9606	1:Experimental evidence at protein level	Aromatic-L-amino-acid decarboxylase	0.9738	0.9971	2	1	1	1	0	0	0	0	0	0	0	0	0	0	0	0	0	0	0	0	0	0	0	0	0	0	0	0	0	0	0	0	0	0	0	0	0	0	0
sp|P20774|MIME_HUMAN	P20774	MIME_HUMAN	OGN	298	23.5	Homo sapiens OX=9606	1:Experimental evidence at protein level	Mimecan	1	0.999	6	6	6	6	552148	1.37121e+06	858843	1.16681e+06	1.963e+06	744178	456626	311422	653494	471725	2.60702e+06	493080	509432	822171	0	636035	931183	127997	628046	1.12641e+06	281230	416111	659689	0	513754	519100	176102	624322	983750	557125	827617	85937.4	609834	648337	460755
sp|P20908|CO5A1_HUMAN	P20908	CO5A1_HUMAN	COL5A1	1838	8	Homo sapiens OX=9606	1:Experimental evidence at protein level	Collagen alpha-1(V) chain	0.9858	0.994	1	1	1	1	425616	679744	903957	1.03152e+06	1.8863e+06	587386	517761	483287	468442	410166	1.11953e+06	478036	350349	776757	0	884082	881114	0	384531	912118	472525	368325	300785	281813	0	697278	188259	615100	758990	430814	610942	343676	495545	0	655896
sp|P21127|CD11B_HUMAN	P21127	CD11B_HUMAN	CDK11B	795	9.2	Homo sapiens OX=9606	1:Experimental evidence at protein level	Cyclin-dependent kinase 11B	1	0.9984	3	4	0	4	207572	293049	225739	293629	295704	0	180134	239728	230357	279612	241541	0	182519	215948	0	236121	275617	0	317606	216394	256825	0	229223	333921	307987	234154	242032	268194	293740	255170	0	244011	0	193031	0
sp|P21266|GSTM3_HUMAN	P21266	GSTM3_HUMAN	GSTM3	225	64.9	Homo sapiens OX=9606	1:Experimental evidence at protein level	Glutathione S-transferase Mu 3	1	0.999	18	191	155	191	8536305	7594822	9602063	9134308	8704506	7681388	8153821	9623701	6.85837e+06	7247614	10136378	8579205	8297202	9377850	4432383	5.87434e+06	5.19539e+06	3.92172e+06	5807076	8639814	8672889	8824913	10340512	7.57382e+06	4.79984e+06	4.69753e+06	4.17505e+06	10189335	9399282	8734480	10158179	9026010	9467840	10440212	10494031
sp|P21281|VATB2_HUMAN	P21281	VATB2_HUMAN	ATP6V1B2	511	47.7	Homo sapiens OX=9606	1:Experimental evidence at protein level	V-type proton ATPase subunit B, brain isoform	1	0.999	15	145	89	145	2640986	2.41595e+06	2.40997e+06	2.62386e+06	2.43569e+06	4.74425e+06	6962785	6.43926e+06	5.73276e+06	6482176	2456107	2.54434e+06	2.53132e+06	3023931	9406387	8802577	6.89385e+06	8737387	7.04114e+06	2.3018e+06	2686006	2.3488e+06	2.28875e+06	5702321	7464742	7060470	7.72035e+06	2277094	1.88577e+06	3.0206e+06	2385598	2.29706e+06	2209046	2.64343e+06	2.99875e+06
sp|P21283|VATC1_HUMAN	P21283	VATC1_HUMAN	ATP6V1C1	382	30.6	Homo sapiens OX=9606	1:Experimental evidence at protein level	V-type proton ATPase subunit C 1	1	0.9985	11	80	80	80	1.70521e+06	1.77181e+06	1.77391e+06	1.78441e+06	1.6646e+06	1.39522e+06	2.77538e+06	2.68018e+06	2.68604e+06	2671172	1.61089e+06	1.93907e+06	2.04939e+06	1.56829e+06	3381581	3.2194e+06	2.59213e+06	2.99466e+06	3.05762e+06	1.74287e+06	1.83567e+06	797854	2.05963e+06	2.73631e+06	3.09794e+06	2.70463e+06	3501343	1.54792e+06	1.15068e+06	1.31779e+06	1.72101e+06	1.85672e+06	1.23211e+06	1.80559e+06	1.52648e+06
sp|P21291|CSRP1_HUMAN	P21291	CSRP1_HUMAN	CSRP1	193	66.8	Homo sapiens OX=9606	1:Experimental evidence at protein level	Cysteine and glycine-rich protein 1	1	0.999	11	195	195	195	5.81952e+06	4.83199e+06	4.82866e+06	4.35624e+06	6106847	4.62049e+06	4.94218e+06	4308331	4.95196e+06	4.36868e+06	4519267	7038248	5317491	5.34575e+06	3.63537e+06	5443903	7251432	4.48358e+06	3.82571e+06	5207974	4.7513e+06	4924283	5.09881e+06	3.56736e+06	3.56816e+06	4.1166e+06	2.75762e+06	5487522	6619067	5.18468e+06	4.31772e+06	5.60058e+06	5311155	5.3204e+06	5.56368e+06
sp|P21333|FLNA_HUMAN	P21333	FLNA_HUMAN	FLNA	2647	59.7	Homo sapiens OX=9606	1:Experimental evidence at protein level	Filamin-A	1	0.999	123	1776	1701	1978	18719928	15551060	14084292	20207362	26937820	14647458	14871120	18593324	12334353	10384336	18962688	22428808	10002848	14232112	822960	15193864	29465802	3.38215e+06	7428340	17243140	17400298	10594821	10067493	3.61017e+06	3.10822e+06	11591466	3565599	11509553	18380154	12508675	12961126	15745796	7.13049e+06	8419899	13155405
sp|P21397|AOFA_HUMAN	P21397	AOFA_HUMAN	MAOA	527	46.5	Homo sapiens OX=9606	1:Experimental evidence at protein level	Amine oxidase [flavin-containing] A	1	0.999	21	397	360	397	5.8069e+06	4.86184e+06	6.52564e+06	10129844	11223947	9222543	7700244	7559491	7334984	9309163	7.64441e+06	5731976	8090743	9300062	5.93622e+06	6898648	5.37659e+06	5191047	9632829	8566432	6470524	7.75773e+06	10591080	9182763	6404066	6210103	6120395	7.71124e+06	9528552	3.99073e+06	8.36847e+06	12859338	5.84846e+06	7089923	10959137
sp|P21399|ACOHC_HUMAN	P21399	ACOHC_HUMAN	ACO1	889	44.9	Homo sapiens OX=9606	1:Experimental evidence at protein level	Cytoplasmic aconitate hydratase	1	0.999	36	201	201	201	5934437	5054207	6472256	7304785	5.97065e+06	3354382	2944368	2708864	2.89344e+06	2.7735e+06	5.65831e+06	4.0782e+06	7519312	7130754	1.74479e+06	1.2328e+06	762311	813245	1.1584e+06	4758705	5.20261e+06	6563590	6311815	2.19977e+06	1.49353e+06	1.30811e+06	1.48349e+06	4801807	2942412	5.24516e+06	4.84652e+06	5638200	5.28064e+06	4740938	4702506
sp|P21695|GPDA_HUMAN	P21695	GPDA_HUMAN	GPD1	349	45	Homo sapiens OX=9606	1:Experimental evidence at protein level	Glycerol-3-phosphate dehydrogenase [NAD(+)], cytoplasmic	1	0.999	16	115	81	115	1.02095e+06	505010	520082	460579	506798	2.89843e+06	3041080	3170339	2.79049e+06	3.55402e+06	708138	457607	1244642	2.07718e+06	4.75246e+06	3.60536e+06	3.11755e+06	4.27582e+06	3.62564e+06	1.59142e+06	1.18737e+06	438770	585842	3.22815e+06	4.66742e+06	3.63983e+06	4463577	1.23972e+06	1.06928e+06	448694	957299	528632	626568	1.23321e+06	1.58662e+06
sp|P21796|VDAC1_HUMAN	P21796	VDAC1_HUMAN	VDAC1	283	85.5	Homo sapiens OX=9606	1:Experimental evidence at protein level	Voltage-dependent anion-selective channel protein 1	1	0.999	20	549	549	549	19242172	14045858	14557663	19996220	16901498	25982078	26829408	17262944	22175168	20645480	23996724	13889512	10957312	26394010	16885108	16958212	12751260	28440668	27486720	23281650	27370738	15022597	31440016	42806712	17471788	44482204	31259426	15228986	28132368	12874223	24845554	29443970	19931408	23128478	35387552
sp|P21810|PGS1_HUMAN	P21810	PGS1_HUMAN	BGN	368	29.6	Homo sapiens OX=9606	1:Experimental evidence at protein level	Biglycan	1	0.999	10	24	24	25	2343305	3.09951e+06	3357023	4556872	8803489	2.28014e+06	2.2517e+06	2.68347e+06	2.84047e+06	748117	5.33515e+06	961816	1.14329e+06	1.60095e+06	110557	5304659	7.26757e+06	1.33338e+06	1.87054e+06	2.13852e+06	332536	910562	958490	1.21108e+06	1.91229e+06	5754480	1.00764e+06	2.18215e+06	2850167	737352	1.14681e+06	401971	1198845	1.25436e+06	1401920
sp|P21912|SDHB_HUMAN	P21912	SDHB_HUMAN	SDHB	280	46.8	Homo sapiens OX=9606	1:Experimental evidence at protein level	Succinate dehydrogenase [ubiquinone] iron-sulfur subunit, mitochondrial	1	0.999	13	130	130	130	5.16024e+06	4035050	4.32523e+06	5132809	2.74727e+06	4426299	4.56023e+06	4731905	5271231	4061583	5691774	4.07608e+06	2855704	2.29922e+06	2.95989e+06	3.71463e+06	5091686	2.30702e+06	3712030	4886389	4540545	2980410	3871818	2.61049e+06	3049802	3.60129e+06	3161576	4.5309e+06	4753345	3459057	5087606	3.26486e+06	4731606	5308820	4094844
sp|P21926|CD9_HUMAN	P21926	CD9_HUMAN	CD9	228	7.5	Homo sapiens OX=9606	1:Experimental evidence at protein level	CD9 antigen	1	0.998	3	20	20	20	2.24421e+06	2112792	1.75709e+06	2.54793e+06	2.1595e+06	1198214	909168	762050	793881	1.34721e+06	870525	1.6339e+06	1.21316e+06	725144	628073	1.16e+06	1.64735e+06	847511	722643	1.34572e+06	1888684	736704	695080	541376	877477	1.02625e+06	505629	902723	1.4688e+06	1.91839e+06	1156967	1.65581e+06	991170	1.24992e+06	973338
sp|P21964|COMT_HUMAN	P21964	COMT_HUMAN	COMT	271	49.4	Homo sapiens OX=9606	1:Experimental evidence at protein level	Catechol O-methyltransferase	1	0.999	12	56	56	56	2.60546e+06	1.87611e+06	2.53269e+06	2.19077e+06	1.78994e+06	3.04768e+06	3171921	3042537	1.64891e+06	4.0401e+06	2.13838e+06	4846254	3.49727e+06	4226789	1830017	5.07104e+06	1.92834e+06	2.01343e+06	1.82776e+06	4621380	1776053	3.37935e+06	3898115	2447516	3.02261e+06	2.06927e+06	2.17194e+06	1.1363e+06	2276573	2306273	6804583	2.9501e+06	3.10772e+06	2.5902e+06	3.40491e+06
sp|P21980|TGM2_HUMAN	P21980	TGM2_HUMAN	TGM2	687	52.5	Homo sapiens OX=9606	1:Experimental evidence at protein level	Protein-glutamine gamma-glutamyltransferase 2	1	0.999	33	340	323	340	9205611	9827230	10695800	5524321	22276152	11838962	16258007	23572324	6.13474e+06	4007094	23970866	2.3476e+06	6167988	9373728	3193291	14459539	31889132	7660298	6717792	28073308	3.95652e+06	4649328	5676127	5447803	2.8928e+06	3.38388e+06	2.51118e+06	12426610	6949135	3.88671e+06	4896166	3.24948e+06	2583140	4.84327e+06	7.27451e+06
sp|P22033|MUTA_HUMAN	P22033	MUTA_HUMAN	MMUT	750	28.7	Homo sapiens OX=9606	1:Experimental evidence at protein level	Methylmalonyl-CoA mutase, mitochondrial	1	0.999	12	5	5	5	1.21876e+06	852445	743268	1.52239e+06	1.23313e+06	1.32246e+06	1.3261e+06	1.28538e+06	1.59667e+06	1.44189e+06	893469	1.16937e+06	1638118	1.38368e+06	1.53506e+06	846186	778996	1.49654e+06	1.32589e+06	1.40977e+06	1028914	1.28654e+06	1.47461e+06	1.32371e+06	1.61738e+06	1.39738e+06	1.49183e+06	794556	1.10156e+06	1.23679e+06	1.31716e+06	717499	1451786	1.30648e+06	1.26528e+06
sp|P22059|OSBP1_HUMAN	P22059	OSBP1_HUMAN	OSBP	807	27.9	Homo sapiens OX=9606	1:Experimental evidence at protein level	Oxysterol-binding protein 1	1	0.999	15	144	144	144	3466942	3.07791e+06	3.80015e+06	3457718	2.85077e+06	3278210	3163242	3.27421e+06	3192874	3.4607e+06	4071646	3382455	4196113	3771014	2.79821e+06	2115157	1.7486e+06	2.95211e+06	3445497	3.17306e+06	4.93547e+06	4352462	4.10632e+06	3.3446e+06	2.46368e+06	3.03848e+06	2.94992e+06	3.57073e+06	3.46485e+06	3.45863e+06	3.79304e+06	4016623	4.02275e+06	3439890	3.60585e+06
sp|P22061|PIMT_HUMAN	P22061	PIMT_HUMAN	PCMT1	227	43.2	Homo sapiens OX=9606	1:Experimental evidence at protein level	Protein-L-isoaspartate(D-aspartate) O-methyltransferase	1	0.999	9	33	33	33	973235	548444	1.60795e+06	1.61741e+06	542132	2.20158e+06	1.77202e+06	2.92749e+06	2.24345e+06	1974254	2.09501e+06	1973425	1.52927e+06	1.50157e+06	2.15533e+06	2.2766e+06	2.60191e+06	2.9954e+06	2.06203e+06	2300985	1.34202e+06	1847992	2.35801e+06	2738467	2.76886e+06	2.61274e+06	2456902	1470734	1.3082e+06	1.28239e+06	2.00091e+06	1.83784e+06	2373415	1360718	2.51698e+06
sp|P22087|FBRL_HUMAN	P22087	FBRL_HUMAN	FBL	321	45.5	Homo sapiens OX=9606	1:Experimental evidence at protein level	rRNA 2'-O-methyltransferase fibrillarin	1	0.999	11	162	130	162	6686932	5491726	5890905	5.71111e+06	5.68873e+06	5130162	2967640	3.352e+06	4.84635e+06	4.33133e+06	5.30752e+06	5.45003e+06	5040273	5310942	2.69955e+06	2610682	2279311	3.07566e+06	3.83618e+06	5838857	6.58263e+06	6171030	5.38992e+06	4.19947e+06	2945042	2856827	2.93755e+06	6457685	6215578	7.06939e+06	5968768	6.29174e+06	7426462	6.21229e+06	5.9497e+06
sp|P22090|RS4Y1_HUMAN	P22090	RS4Y1_HUMAN	RPS4Y1	263	42.2	Homo sapiens OX=9606	1:Experimental evidence at protein level	40S ribosomal protein S4, Y isoform 1	1	0.999	13	56	2	340	2.59368e+06	2850793	2.7459e+06	2.58163e+06	2.57607e+06	2.35461e+06	2.00248e+06	1.40671e+06	2.17299e+06	1.33795e+06	2645729	2920217	3.02785e+06	3325804	853141	982676	937874	801495	1.12355e+06	1.87484e+06	3.15072e+06	3.03979e+06	2.52614e+06	1984551	869337	1.08167e+06	1.07742e+06	3.09368e+06	2872875	3.22399e+06	3.04712e+06	2.95317e+06	3339133	3.54964e+06	2954241
sp|P22102|PUR2_HUMAN	P22102	PUR2_HUMAN	GART	1010	20.1	Homo sapiens OX=9606	1:Experimental evidence at protein level	Trifunctional purine biosynthetic protein adenosine-3	1	0.999	14	4	4	4	181513	288189	378445	265288	577969	239723	544966	529704	530530	291777	180905	266276	443987	305265	570130	280850	552822	316256	521054	344447	450505	409431	435329	601640	490005	564714	470800	461175	455816	437642	422809	172114	549291	158775	486150
sp|P22234|PUR6_HUMAN	P22234	PUR6_HUMAN	PAICS	425	35.8	Homo sapiens OX=9606	1:Experimental evidence at protein level	Multifunctional protein ADE2	1	0.999	11	27	27	27	1155945	763325	550375	954184	544409	1.22135e+06	2.27491e+06	1.05273e+06	1.38647e+06	1.61831e+06	978667	730741	740787	924582	1.97671e+06	2.04784e+06	1.54108e+06	2.3015e+06	1.64078e+06	1.08481e+06	799061	886199	542637	979264	1.32787e+06	1437922	2279118	1.12766e+06	1.13409e+06	864044	894912	1.17635e+06	1.21833e+06	1.08602e+06	1.44665e+06
sp|P22307|SCP2_HUMAN	P22307	SCP2_HUMAN	SCP2	547	30	Homo sapiens OX=9606	1:Experimental evidence at protein level	Sterol carrier protein 2	1	0.999	13	116	116	116	1.83837e+06	2320821	1.90878e+06	1.95554e+06	1898563	2.89626e+06	3.65372e+06	3.74353e+06	2775453	2632001	2.09722e+06	1.95031e+06	1.38638e+06	2.05089e+06	2.84411e+06	3.27762e+06	3352232	3.38694e+06	3193940	2.37404e+06	2.30387e+06	1.77879e+06	1.96211e+06	2915581	3649968	3.9051e+06	3315222	1519204	1.63234e+06	1.75204e+06	2351218	1.75187e+06	1.61678e+06	1.70238e+06	2126417
sp|P22314|UBA1_HUMAN	P22314	UBA1_HUMAN	UBA1	1058	49.1	Homo sapiens OX=9606	1:Experimental evidence at protein level	Ubiquitin-like modifier-activating enzyme 1	1	0.999	46	912	912	912	9257032	8440508	10650077	9888714	8644103	11932735	15487758	15960736	13106259	13708414	9513973	8347578	7.46629e+06	8952546	16043616	15629131	14391025	16443516	14704850	10921520	10644264	8349571	7.31262e+06	15224888	13939462	15348296	15423932	9394000	8446048	8594176	10155570	8799272	9499543	9545853	10685567
sp|P22392|NDKB_HUMAN	P22392	NDKB_HUMAN	NME2	152	63.8	Homo sapiens OX=9606	1:Experimental evidence at protein level	Nucleoside diphosphate kinase B	1	0.9978	10	55	21	179	2797196	2.81663e+06	3.64227e+06	2.90442e+06	3.40193e+06	3876433	3873853	3516254	3.21353e+06	5250336	3.79971e+06	3.1617e+06	3.01611e+06	3701335	4148043	3989072	3.33959e+06	4.05311e+06	3974594	3.24589e+06	3736945	3.68322e+06	4342647	4565303	5.20069e+06	4550599	5417857	5075228	3.97677e+06	3399512	3132212	3.03861e+06	3.1836e+06	3.35065e+06	3633947
sp|P22413|ENPP1_HUMAN	P22413	ENPP1_HUMAN	ENPP1	925	26.3	Homo sapiens OX=9606	1:Experimental evidence at protein level	Ectonucleotide pyrophosphatase/phosphodiesterase family member 1	1	0.999	17	64	64	64	3.50887e+06	3.23622e+06	3.3742e+06	3068274	2.50805e+06	2.75692e+06	1.98868e+06	1712547	2.17759e+06	1.6212e+06	3.62565e+06	2.36518e+06	4267123	2.41851e+06	833502	1.14358e+06	1.17985e+06	987903	867697	3.32393e+06	3.72989e+06	2805703	1.90592e+06	1.46266e+06	1.01316e+06	1.23168e+06	1.05057e+06	3.39093e+06	3.79908e+06	4292333	3.0511e+06	3.06487e+06	3.38991e+06	2.85383e+06	1.79828e+06
sp|P22570|ADRO_HUMAN	P22570	ADRO_HUMAN	FDXR	491	22.2	Homo sapiens OX=9606	1:Experimental evidence at protein level	NADPH:adrenodoxin oxidoreductase, mitochondrial	1	0.9983	9	7	7	7	754739	1.32576e+06	891889	771915	962907	503314	648790	950748	917006	1.06578e+06	1.09206e+06	985096	1.08973e+06	569117	941582	545625	802840	952877	319446	0	912723	1.14153e+06	1.00195e+06	1.03805e+06	883175	883302	1.0367e+06	529904	1.06474e+06	632367	1.1072e+06	1.19318e+06	985451	800455	906138
sp|P22626|ROA2_HUMAN	P22626	ROA2_HUMAN	HNRNPA2B1	353	63.5	Homo sapiens OX=9606	1:Experimental evidence at protein level	Heterogeneous nuclear ribonucleoproteins A2/B1	1	0.999	26	724	689	724	70239824	72069296	98677832	86433056	96854360	107526432	110706384	90337768	88392392	112583552	81897824	75189152	66481472	91938768	122773760	94889712	82290872	105153968	110058616	81849960	72599728	81823624	66724304	134522320	125986976	100997992	100560368	70309016	85866448	99938648	83420976	81598192	85390592	69492360	90865040
sp|P22694|KAPCB_HUMAN	P22694	KAPCB_HUMAN	PRKACB	351	39.3	Homo sapiens OX=9606	1:Experimental evidence at protein level	cAMP-dependent protein kinase catalytic subunit beta	1	0.999	8	14	14	85	576726	742144	718520	1.02129e+06	1.02651e+06	1.28756e+06	987829	734531	986652	1.56017e+06	372263	711062	1.01489e+06	643134	2.19198e+06	875760	1.41127e+06	1.25259e+06	1.8244e+06	702840	582379	515377	1.43744e+06	920123	2.45395e+06	1.04545e+06	1.9654e+06	810863	423843	609724	1.09829e+06	1.19807e+06	615943	1.02885e+06	780394
sp|P22695|QCR2_HUMAN	P22695	QCR2_HUMAN	UQCRC2	453	48.6	Homo sapiens OX=9606	1:Experimental evidence at protein level	Cytochrome b-c1 complex subunit 2, mitochondrial	1	0.999	19	321	321	321	9091012	8989384	10290625	10713505	7530472	11111293	8459209	7647540	8887194	6.71595e+06	8382979	7780568	9380490	9526520	7114956	7451787	6.3793e+06	5601257	11281789	10512528	9161851	7574605	9588787	7.54626e+06	7.59202e+06	5917604	8953522	9155158	9560094	8370952	9174673	10198490	8377433	9435455	8164189
sp|P22748|CAH4_HUMAN	P22748	CAH4_HUMAN	CA4	312	32.1	Homo sapiens OX=9606	1:Experimental evidence at protein level	Carbonic anhydrase 4	1	0.999	7	26	26	26	1.95791e+06	1.06972e+06	3.92604e+06	3386442	2519073	879615	932360	1.40161e+06	1.46402e+06	2.043e+06	2571831	1.64463e+06	1.91161e+06	1.79761e+06	0	0	0	0	2.06387e+06	2.6277e+06	693227	1.26654e+06	3103361	697638	0	0	0	1501976	1.37156e+06	1699939	1.6016e+06	1.75185e+06	979552	2240608	2604364
sp|P22760|AAAD_HUMAN	P22760	AAAD_HUMAN	AADAC	399	21.6	Homo sapiens OX=9606	1:Experimental evidence at protein level	Arylacetamide deacetylase	1	0.999	7	15	15	15	1.59772e+06	691650	1.00486e+06	1.17869e+06	1.07405e+06	1056317	0	153925	1.20083e+06	0	1.08457e+06	1579084	1.61507e+06	633234	0	0	0	0	0	431392	1.9786e+06	1.52228e+06	946738	241297	0	0	0	393697	403478	2.74016e+06	1.34714e+06	1155816	469410	244614	275137
sp|P22897|MRC1_HUMAN	P22897	MRC1_HUMAN	MRC1	1456	9.3	Homo sapiens OX=9606	1:Experimental evidence at protein level	Macrophage mannose receptor 1	1	0.9969	5	2	2	2	1.20427e+06	1.46574e+06	0	1.28832e+06	0	0	1.35902e+06	0	1.35413e+06	1.04149e+06	1.12432e+06	1.28953e+06	0	0	959769	0	963017	0	1.38492e+06	0	0	0	1.04832e+06	956200	936021	819699	988492	716362	0	0	0	0	0	0	0
sp|P23193|TCEA1_HUMAN	P23193	TCEA1_HUMAN	TCEA1	301	43.9	Homo sapiens OX=9606	1:Experimental evidence at protein level	Transcription elongation factor A protein 1	1	0.999	10	59	59	59	716214	747342	725311	1.214e+06	1549411	1.37517e+06	1.30927e+06	1.72155e+06	1.44153e+06	958761	1.23537e+06	903389	743345	1.56448e+06	1.23637e+06	1.85826e+06	1.06996e+06	1963757	1.09917e+06	1.22717e+06	1007605	1291726	1.28413e+06	1.82911e+06	1.70352e+06	1.70095e+06	1.65119e+06	1.492e+06	1.28907e+06	971044	1.10856e+06	1.17336e+06	1.13604e+06	1.31118e+06	1.40967e+06
sp|P23229|ITA6_HUMAN	P23229	ITA6_HUMAN	ITGA6	1130	14.8	Homo sapiens OX=9606	1:Experimental evidence at protein level	Integrin alpha-6	1	0.999	12	17	17	17	2.03766e+06	1.29407e+06	1.58628e+06	2.02191e+06	1.54873e+06	906716	597992	1.10555e+06	1.3198e+06	578333	1.91951e+06	1.40813e+06	1.35848e+06	1.39424e+06	94466.6	254670	1573416	0	1104235	1.98916e+06	1.55198e+06	721431	820049	233883	112687	468107	195820	1722349	1631021	921347	1.68067e+06	808505	1203421	1796775	1.43994e+06
sp|P23246|SFPQ_HUMAN	P23246	SFPQ_HUMAN	SFPQ	707	48.5	Homo sapiens OX=9606	1:Experimental evidence at protein level	Splicing factor, proline- and glutamine-rich	1	0.999	29	595	554	595	22451138	20509252	22122748	24045330	25041884	25503814	23103444	28814572	30734668	29461274	12817618	26439028	16378555	25267156	31957072	29094134	22022282	28221278	32481484	26388440	22521584	21086810	21003050	35043604	31566428	31751392	27533144	19311556	23045068	20726656	11430840	24717244	18873264	19514756	27218858
sp|P23284|PPIB_HUMAN	P23284	PPIB_HUMAN	PPIB	216	60.6	Homo sapiens OX=9606	1:Experimental evidence at protein level	Peptidyl-prolyl cis-trans isomerase B	1	0.999	18	565	565	565	97371200	111883936	114958560	108970416	121101312	100046432	78708312	86840920	81942768	76834920	92922056	92896800	92152904	123216352	49184200	46019364	42055652	43376944	59437224	93732664	88592088	102439792	107405984	80879976	36341964	48149396	51842720	131319136	107735176	108415344	108414664	118252712	116314448	114981880	104225848
sp|P23368|MAOM_HUMAN	P23368	MAOM_HUMAN	ME2	584	27.2	Homo sapiens OX=9606	1:Experimental evidence at protein level	NAD-dependent malic enzyme, mitochondrial	1	0.999	10	104	71	104	2.22205e+06	2.17403e+06	1.14031e+06	3266180	2.24506e+06	3.8261e+06	4.36005e+06	4.60793e+06	3.01446e+06	2.80897e+06	2.20991e+06	2.70249e+06	1.23336e+06	2.65693e+06	4980261	4.50232e+06	3705487	4939646	2.88711e+06	2.47021e+06	2044656	2.32298e+06	1.10484e+06	3572139	2877085	4555031	4337618	2.32277e+06	1052145	1.24707e+06	1.68496e+06	2.08506e+06	2.0413e+06	2.59533e+06	2.70714e+06
sp|P23381|SYWC_HUMAN	P23381	SYWC_HUMAN	WARS1	471	52.2	Homo sapiens OX=9606	1:Experimental evidence at protein level	Tryptophan--tRNA ligase, cytoplasmic	1	0.999	21	110	110	110	2.80555e+06	1.98467e+06	2849250	2.81993e+06	2982040	2.66159e+06	2.80424e+06	3389306	2171702	2.26025e+06	2.08453e+06	2.74856e+06	3.17335e+06	3.15516e+06	2.82559e+06	3.61947e+06	5113202	2295192	3.22e+06	3260197	2.43672e+06	2.47898e+06	2.14643e+06	2.90844e+06	1.83138e+06	3.24138e+06	2.72883e+06	3022572	2.82561e+06	3.00311e+06	2.44844e+06	3.2414e+06	2875738	2749848	2385100
sp|P23396|RS3_HUMAN	P23396	RS3_HUMAN	RPS3	243	83.5	Homo sapiens OX=9606	1:Experimental evidence at protein level	40S ribosomal protein S3	1	0.999	22	622	622	622	52461588	56593432	60751088	66023408	57437476	52488504	42100056	50931084	31429202	33513830	51825628	52322928	51703600	65887176	17759140	16113931	12376950	17746544	30233024	40834008	47230100	59351468	54512340	35242032	17524912	20952960	23942600	54040024	54109716	62300448	49797496	58729744	58807880	60646260	42539672
sp|P23497|SP100_HUMAN	P23497	SP100_HUMAN	SP100	879	9.2	Homo sapiens OX=9606	1:Experimental evidence at protein level	Nuclear autoantigen Sp-100	1	0.9981	7	5	5	22	0	0	161648	0	0	207251	233506	0	0	0	0	0	0	0	0	0	0	0	528777	347711	0	0	465220	0	0	0	0	214283	369299	0	205182	0	0	0	0
sp|P23526|SAHH_HUMAN	P23526	SAHH_HUMAN	AHCY	432	48.4	Homo sapiens OX=9606	1:Experimental evidence at protein level	Adenosylhomocysteinase	1	0.999	19	24	24	24	2.1111e+06	2276706	1.79915e+06	1.79254e+06	1.27003e+06	2214510	2.5038e+06	1.64922e+06	2.23459e+06	2.71995e+06	2415551	2303076	2.37184e+06	1.30474e+06	2.49273e+06	2.36606e+06	1.78514e+06	2817066	597051	2477029	2.39597e+06	3.11464e+06	2.93352e+06	2.00272e+06	2.39605e+06	1.90459e+06	2678537	2368983	2.36603e+06	2.09223e+06	2.29021e+06	1.52905e+06	2325150	1.51706e+06	2460280
sp|P23528|COF1_HUMAN	P23528	COF1_HUMAN	CFL1	166	71.7	Homo sapiens OX=9606	1:Experimental evidence at protein level	Cofilin-1	1	0.999	17	308	227	308	55401548	47197760	41067660	48988400	55589284	56575852	67318168	55271844	60735424	56979568	48373416	52943132	31297260	38838404	45739368	56474048	55436728	49438148	56365620	43093872	46395856	33439832	39602892	57794248	46126744	61377828	53984360	33894736	38202048	41788496	35144708	37756848	28363476	34140540	42430240
sp|P23588|IF4B_HUMAN	P23588	IF4B_HUMAN	EIF4B	611	44.8	Homo sapiens OX=9606	1:Experimental evidence at protein level	Eukaryotic translation initiation factor 4B	1	0.999	22	198	198	198	1.12503e+06	2.03163e+06	1.85173e+06	911644	2.08355e+06	1.26575e+06	1.61528e+06	1.62197e+06	1.34369e+06	1.48674e+06	1.12418e+06	3.96726e+06	3.24334e+06	2.63987e+06	3.41634e+06	3198103	2716741	3733552	3.63965e+06	2.02275e+06	1227359	1329462	1.33261e+06	3.2941e+06	3.26044e+06	1.83413e+06	3332569	2758685	2.58469e+06	1.12727e+06	1369224	1.12198e+06	1412670	2.92205e+06	2.64181e+06
sp|P23634|AT2B4_HUMAN	P23634	AT2B4_HUMAN	ATP2B4	1241	14.6	Homo sapiens OX=9606	1:Experimental evidence at protein level	Plasma membrane calcium-transporting ATPase 4	1	0.999	14	11	11	90	495654	470607	597822	815755	728919	751879	756545	745306	503883	711232	506177	324785	361410	506177	616852	805923	682786	574231	582550	478501	371870	396320	514875	750776	596889	731087	651588	777437	507716	479604	599962	971006	499127	597094	867510
sp|P23786|CPT2_HUMAN	P23786	CPT2_HUMAN	CPT2	658	42.6	Homo sapiens OX=9606	1:Experimental evidence at protein level	Carnitine O-palmitoyltransferase 2, mitochondrial	1	0.999	25	162	162	162	3.14105e+06	1.60807e+06	4.16324e+06	3.92532e+06	2.86098e+06	3.56932e+06	3049500	2.93638e+06	3.04983e+06	3458139	3.33512e+06	2.50623e+06	2.08561e+06	3442544	3231731	2309061	2.04507e+06	2920991	3.63411e+06	3829110	3.02534e+06	3619792	3287473	3104346	3.66456e+06	3.21516e+06	3.60655e+06	3.28321e+06	3.35509e+06	4.02378e+06	3.55139e+06	3.02586e+06	3099648	4031612	3.15636e+06
sp|P23946|CMA1_HUMAN	P23946	CMA1_HUMAN	CMA1	247	43.3	Homo sapiens OX=9606	1:Experimental evidence at protein level	Chymase	1	0.999	9	13	13	13	0	0	0	0	0	18629540	0	0	0	0	0	0	0	0	0	1807016	1.58248e+06	0	0	0	0	0	0	0	0	1.4174e+06	0	0	0	0	0	0	0	0	0
sp|P24001|IL32_HUMAN	P24001	IL32_HUMAN	IL32	234	26.1	Homo sapiens OX=9606	1:Experimental evidence at protein level	Interleukin-32	0.9969	0.999	1	1	1	1	0	0	0	0	0	0	0	0	0	0	0	0	0	0	0	0	0	0	0	0	0	0	0	0	0	0	0	0	0	0	0	0	0	0	0
sp|P24043|LAMA2_HUMAN	P24043	LAMA2_HUMAN	LAMA2	3122	33.4	Homo sapiens OX=9606	1:Experimental evidence at protein level	Laminin subunit alpha-2	1	0.999	78	492	492	492	4.87635e+06	6642125	8896368	8201087	6.89046e+06	5147355	4718823	3.91156e+06	5578256	3891341	10866050	7540934	7051104	5280239	169304	1.99641e+06	3.20253e+06	660762	6218145	6455030	7861514	6690509	6794559	3.45807e+06	253864	1.10769e+06	1.28869e+06	4996605	5346179	6899814	6.45978e+06	3.91996e+06	5.95847e+06	6136101	7.25161e+06
sp|P24534|EF1B_HUMAN	P24534	EF1B_HUMAN	EEF1B2	225	52.9	Homo sapiens OX=9606	1:Experimental evidence at protein level	Elongation factor 1-beta	1	0.999	11	225	225	318	54771056	59697908	80456720	76233192	56335768	52494900	37694344	40350532	37172688	38135800	63683432	56905012	71789728	61962732	25802988	21126076	15740078	22336792	33399124	56474456	67624976	66672548	55692940	42423540	21566588	27336988	27679928	56843816	74782040	78732064	74826536	64151984	77524976	62344488	52499996
sp|P24539|AT5F1_HUMAN	P24539	AT5F1_HUMAN	ATP5PB	256	43.8	Homo sapiens OX=9606	1:Experimental evidence at protein level	ATP synthase F(0) complex subunit B1, mitochondrial	1	0.999	11	267	267	267	7538973	6509757	7687902	8894183	7.56907e+06	9694495	8922970	8919117	8939966	8940648	8.24645e+06	6.6576e+06	6500968	7399199	8076276	7574907	6856455	8346369	9419705	8834759	7.26926e+06	6796838	7612579	9499765	9498316	9404084	10393871	7354635	8528954	6731482	8502215	9244517	7435661	9273849	8741625
sp|P24752|THIL_HUMAN	P24752	THIL_HUMAN	ACAT1	427	49.9	Homo sapiens OX=9606	1:Experimental evidence at protein level	Acetyl-CoA acetyltransferase, mitochondrial	1	0.999	21	520	520	520	21219562	15612748	15364044	18318170	18492960	18290274	10259202	12826290	15555876	15309816	20667472	20539544	21609450	20523234	9341507	7.60776e+06	7.49544e+06	7809868	12822344	19392716	16730225	22373460	19821836	15536154	8835696	9353743	11055584	18427130	21018306	19675872	20051558	18003620	20738340	22713730	15488981
sp|P24844|MYL9_HUMAN	P24844	MYL9_HUMAN	MYL9	172	50.6	Homo sapiens OX=9606	1:Experimental evidence at protein level	Myosin regulatory light polypeptide 9	1	0.999	7	7	7	175	747006	334848	391486	489563	1.03967e+06	311021	477802	1.02331e+06	775381	142005	303090	293610	219556	380531	172372	1.37046e+06	2.37227e+06	247199	0	490920	154416	279184	0	0	0	848666	383295	454318	0	288803	0	263541	309787	341086	0
sp|P24928|RPB1_HUMAN	P24928	RPB1_HUMAN	POLR2A	1970	10.1	Homo sapiens OX=9606	1:Experimental evidence at protein level	DNA-directed RNA polymerase II subunit RPB1	1	0.999	11	3	3	3	1323669	1.00484e+06	2.04914e+06	1.18909e+06	352124	734700	138041	283628	336785	770284	1.49244e+06	1.08408e+06	635400	831209	143404	909768	159395	942534	848847	1.53002e+06	844899	0	1.24181e+06	548739	555974	0	272613	917579	1.55668e+06	988914	778945	971970	726099	913222	1.05343e+06
sp|P25398|RS12_HUMAN	P25398	RS12_HUMAN	RPS12	132	53.8	Homo sapiens OX=9606	1:Experimental evidence at protein level	40S ribosomal protein S12	1	0.999	7	195	195	195	25467052	28498652	25993318	31384850	25706772	19992072	16385172	17596648	16294195	21772876	35343928	33924172	33909672	29960808	11823849	11035550	9100390	10946194	19015276	32848368	29569792	29891298	29544320	29051582	10961694	12613510	15857962	32722820	29862968	36297512	27942956	35886980	33437178	31256576	23941780
sp|P25685|DNJB1_HUMAN	P25685	DNJB1_HUMAN	DNAJB1	340	20.3	Homo sapiens OX=9606	1:Experimental evidence at protein level	DnaJ homolog subfamily B member 1	1	0.9963	7	6	6	6	557206	483873	585706	678579	648950	705183	866884	870442	829614	953695	662563	643216	651398	670600	787855	463597	756874	847567	930276	639075	346014	749195	702224	811796	408577	993919	430578	811156	717078	773502	605021	622741	648528	709442	677616
sp|P25686|DNJB2_HUMAN	P25686	DNJB2_HUMAN	DNAJB2	324	21.9	Homo sapiens OX=9606	1:Experimental evidence at protein level	DnaJ homolog subfamily B member 2	1	0.9989	5	3	2	3	397810	481837	386098	436501	524695	498533	510421	527566	528940	703943	558155	565200	404147	396207	633662	608053	574459	634216	635586	412967	585240	358056	406231	579165	669054	659063	1.00958e+06	358546	420969	414139	394782	439319	313395	426170	603941
sp|P25705|ATPA_HUMAN	P25705	ATPA_HUMAN	ATP5F1A	553	64.4	Homo sapiens OX=9606	1:Experimental evidence at protein level	ATP synthase subunit alpha, mitochondrial	1	0.999	33	941	941	941	51540156	48082284	51170464	57966784	55490952	65754232	70400792	58490328	71741992	83744584	59764604	57484980	48776864	66066748	66075652	61789164	54031176	69725392	76582192	55022308	55721504	55437396	54519832	79532752	64112424	79535384	73874104	48386740	55976740	40862580	56173784	71719448	48810048	57010968	67528496
sp|P25786|PSA1_HUMAN	P25786	PSA1_HUMAN	PSMA1	263	74.5	Homo sapiens OX=9606	1:Experimental evidence at protein level	Proteasome subunit alpha type-1	1	0.999	17	322	322	322	6151798	5144737	6.14643e+06	6.24371e+06	6913255	6.69953e+06	6672664	7096755	6570780	6.62044e+06	5.30299e+06	7013752	6061286	5507258	5.78932e+06	6.14765e+06	5060353	5999936	6560911	5997436	6703885	6327580	6.44482e+06	6706557	5730026	6055710	5.92427e+06	6174603	5858075	5738463	5.915e+06	6032969	5385087	6093587	6.80557e+06
sp|P25787|PSA2_HUMAN	P25787	PSA2_HUMAN	PSMA2	234	26.1	Homo sapiens OX=9606	1:Experimental evidence at protein level	Proteasome subunit alpha type-2	1	0.999	5	163	163	163	8145438	4679365	4804316	7.45723e+06	8893094	6727319	4989354	6267820	7110538	3.6795e+06	7517235	8412609	8.04749e+06	7016007	6008952	6.07773e+06	2473295	6593066	6.71184e+06	6.73489e+06	7.48628e+06	7050577	8744647	7319590	6532899	3.06355e+06	7213088	6957844	6879683	4717774	6.3162e+06	6.92303e+06	7.12783e+06	6570101	7126997
sp|P25788|PSA3_HUMAN	P25788	PSA3_HUMAN	PSMA3	255	48.2	Homo sapiens OX=9606	1:Experimental evidence at protein level	Proteasome subunit alpha type-3	1	0.999	12	191	191	191	6878959	3.99778e+06	5369972	3.97042e+06	3850265	4.07635e+06	7156269	7395081	6.39782e+06	6.60882e+06	6.95724e+06	6896779	7074449	7277762	6257133	6.41421e+06	3864279	3.67343e+06	6813430	5758323	6.90877e+06	5778968	5868859	6803671	7.01688e+06	6236300	5405972	7372555	5.86075e+06	5283946	5535424	4.78176e+06	3.87621e+06	5890822	4163287
sp|P25789|PSA4_HUMAN	P25789	PSA4_HUMAN	PSMA4	261	35.6	Homo sapiens OX=9606	1:Experimental evidence at protein level	Proteasome subunit alpha type-4	1	0.999	9	199	199	199	7905449	5578024	4728001	5.27135e+06	5095478	7654402	5.42569e+06	5791682	8.31424e+06	5244024	7.54562e+06	7341707	7.30059e+06	7890438	7.28197e+06	6.67748e+06	5890646	6.90536e+06	7.16656e+06	7897460	7543857	7476205	7475083	6496166	6438270	5841663	6921014	6539678	6.5849e+06	6116091	6.56725e+06	4975738	7435895	7917251	6934766
sp|P26022|PTX3_HUMAN	P26022	PTX3_HUMAN	PTX3	381	8.4	Homo sapiens OX=9606	1:Experimental evidence at protein level	Pentraxin-related protein PTX3	0.9999	0.9941	3	1	1	1	612513	598931	604811	687105	711075	482873	0	542701	667244	383712	0	516855	0	0	385782	0	0	267833	0	714322	507374	463253	457427	307407	0	0	0	540921	0	0	0	441784	492764	0	491248
sp|P26038|MOES_HUMAN	P26038	MOES_HUMAN	MSN	577	57.5	Homo sapiens OX=9606	1:Experimental evidence at protein level	Moesin	1	0.999	44	478	471	793	34285236	8465646	9029244	17871060	11876521	11367993	11330510	13113141	9535878	10975640	48816828	10711456	24067372	11251847	6.82053e+06	12033243	20151654	6035664	16312015	10226068	9330896	6215952	7616583	8123310	7243980	8086714	10093769	15448497	7532690	17036198	8.26045e+06	9597166	5879027	7198686	11679867
sp|P26196|DDX6_HUMAN	P26196	DDX6_HUMAN	DDX6	483	36.2	Homo sapiens OX=9606	1:Experimental evidence at protein level	Probable ATP-dependent RNA helicase DDX6	1	0.999	12	183	183	183	5460786	5301089	5.19059e+06	2957007	5778400	6910913	6.74925e+06	5990198	5.85028e+06	5744416	4.87767e+06	2.048e+06	4712129	4449192	5894766	5472706	4391808	6.09904e+06	5.62115e+06	4899413	4286207	4.62485e+06	4.45852e+06	6077403	5879505	5287397	6.27683e+06	5.15175e+06	5152827	4712048	4979376	5524153	5264349	5127086	2.68688e+06
sp|P26232|CTNA2_HUMAN	P26232	CTNA2_HUMAN	CTNNA2	953	27.8	Homo sapiens OX=9606	1:Experimental evidence at protein level	Catenin alpha-2	1	0.999	17	10	10	182	0	0	0	0	0	338262	290961	467308	98540.4	780701	0	0	0	453263	806988	665826	369936	808082	582803	0	0	0	0	438772	881922	319224	841858	286241	0	0	0	0	0	54940.5	0
sp|P26368|U2AF2_HUMAN	P26368	U2AF2_HUMAN	U2AF2	475	28	Homo sapiens OX=9606	1:Experimental evidence at protein level	Splicing factor U2AF 65 kDa subunit	1	0.999	10	120	120	120	3525504	4.37878e+06	4718038	5155916	4578628	4832810	4816452	3.78087e+06	4.66887e+06	4.92343e+06	4513716	4964133	3470965	4.45726e+06	5959829	5452462	4.12849e+06	5385611	5067444	4559045	3.908e+06	4722117	4.07813e+06	5.83588e+06	5.62806e+06	5083786	4266331	3.83221e+06	4599694	4816210	4.33354e+06	4.61176e+06	4256362	3.84261e+06	4263539
sp|P26373|RL13_HUMAN	P26373	RL13_HUMAN	RPL13	211	48.8	Homo sapiens OX=9606	1:Experimental evidence at protein level	60S ribosomal protein L13	1	0.999	10	288	288	288	33233324	35469292	32336028	30585438	29080636	24102982	20287416	24591534	25918416	22293324	30956250	29537374	27580310	32105530	11597476	11189785	10029167	10864997	24248400	26727292	33156164	33775496	31154974	26650004	12112448	14062070	18600816	35100020	22458980	23709684	34105312	32134902	39613660	37777520	30708800
sp|P26440|IVD_HUMAN	P26440	IVD_HUMAN	IVD	426	37.1	Homo sapiens OX=9606	1:Experimental evidence at protein level	Isovaleryl-CoA dehydrogenase, mitochondrial	1	0.999	11	80	80	80	2.24643e+06	1.91022e+06	2467957	2.57826e+06	2425348	2.35328e+06	2.64161e+06	3.41652e+06	2.4463e+06	3.95548e+06	2.04718e+06	1.41421e+06	2.64833e+06	3.07415e+06	3.2483e+06	3124951	1.6427e+06	2569231	2723103	1.87738e+06	1.55152e+06	1.81707e+06	2.5864e+06	2397624	2768874	2271800	2.90788e+06	2.82991e+06	2.09661e+06	1.91263e+06	2.21048e+06	2.55022e+06	1.64418e+06	2.25322e+06	2.98841e+06
sp|P26447|S10A4_HUMAN	P26447	S10A4_HUMAN	S100A4	101	35.6	Homo sapiens OX=9606	1:Experimental evidence at protein level	Protein S100-A4	1	0.9989	4	38	38	38	2282975	3.60584e+06	2285805	3448452	3.49581e+06	2476583	1.27183e+06	1.31133e+06	1.96185e+06	1.53168e+06	2.69023e+06	2.66695e+06	1452220	1.91917e+06	565193	1.43822e+06	1.26068e+06	851136	838389	1.50908e+06	2.32755e+06	842763	913591	531426	820315	587903	441066	888734	1.48998e+06	2.44586e+06	1.5746e+06	1.09084e+06	1.10883e+06	1.57266e+06	2291693
sp|P26572|MGAT1_HUMAN	P26572	MGAT1_HUMAN	MGAT1	445	16.2	Homo sapiens OX=9606	1:Experimental evidence at protein level	Alpha-1,3-mannosyl-glycoprotein 2-beta-N-acetylglucosaminyltransferase	1	0.999	5	17	17	17	799794	848234	676507	631563	618591	571625	597586	694390	618150	261092	690920	916840	829675	1.00669e+06	486890	143152	156294	493477	405200	715658	926891	847631	1.04219e+06	448373	456851	498325	506466	692773	597672	945688	849945	592164	789871	678423	598187
sp|P26583|HMGB2_HUMAN	P26583	HMGB2_HUMAN	HMGB2	209	42.1	Homo sapiens OX=9606	1:Experimental evidence at protein level	High mobility group protein B2	1	0.999	7	28	28	29	460341	604894	455665	622370	926248	760834	518587	453124	843848	559524	519831	477004	280844	551964	605382	617472	545786	595270	752762	589085	351144	320724	550462	601347	586412	596024	583027	602770	530597	322025	364482	691316	260496	390965	730562
sp|P26599|PTBP1_HUMAN	P26599	PTBP1_HUMAN	PTBP1	531	47.8	Homo sapiens OX=9606	1:Experimental evidence at protein level	Polypyrimidine tract-binding protein 1	1	0.999	16	221	159	221	9502994	14274758	8773590	14733768	14160742	17692052	13652337	14712714	17530260	10094440	14312612	15014936	12522661	15228496	11920044	13893238	11576096	13594458	14984678	15761261	8300738	12446388	12400260	13598258	13774387	12633332	14631858	11699673	14444099	13135613	7905009	14536611	12347759	8802628	9465683
sp|P26639|SYTC_HUMAN	P26639	SYTC_HUMAN	TARS1	723	39	Homo sapiens OX=9606	1:Experimental evidence at protein level	Threonine--tRNA ligase 1, cytoplasmic	1	0.999	18	117	106	117	1.86966e+06	1.84565e+06	1953022	2.1127e+06	1581902	2195064	2.57749e+06	2.60818e+06	1.75467e+06	2.15867e+06	1.98168e+06	2.61181e+06	2818536	2149048	2.28631e+06	2.06547e+06	2.17529e+06	2.44644e+06	1.74941e+06	1.69546e+06	2.14085e+06	2.22864e+06	2.00127e+06	2023481	2.19641e+06	2448675	2206083	2.23468e+06	1.75217e+06	2.0117e+06	2.00358e+06	1.83655e+06	2.02356e+06	2453924	2.32807e+06
sp|P26640|SYVC_HUMAN	P26640	SYVC_HUMAN	VARS1	1264	45.1	Homo sapiens OX=9606	1:Experimental evidence at protein level	Valine--tRNA ligase	1	0.999	50	626	626	626	9889496	10294714	11589063	10610427	9636551	10064844	8.284e+06	9082213	6894952	8277666	10705890	12230061	12903606	11283310	6297567	5.77859e+06	4.54106e+06	6.44018e+06	7889377	8773472	11636228	13053431	10695810	9779219	6859872	7615158	8000075	12659336	11283033	13977997	12687069	11396243	12540613	11337474	9038335
sp|P26641|EF1G_HUMAN	P26641	EF1G_HUMAN	EEF1G	437	41.2	Homo sapiens OX=9606	1:Experimental evidence at protein level	Elongation factor 1-gamma	1	0.999	21	675	675	675	47454256	47463416	52814240	48538776	42600336	38588080	33911680	40738976	39515236	36433752	53931740	53364876	53438788	46255880	17427238	14658468	13215980	19434832	35180568	45921440	56969728	54105304	46106672	41339512	19474598	27639218	30844764	48890424	44436528	62378116	57461488	47432164	56666656	53440072	49523492
sp|P26885|FKBP2_HUMAN	P26885	FKBP2_HUMAN	FKBP2	142	52.1	Homo sapiens OX=9606	1:Experimental evidence at protein level	Peptidyl-prolyl cis-trans isomerase FKBP2	1	0.999	6	72	72	72	5810216	5818827	6556265	6.06739e+06	6562273	5460534	6.02947e+06	5787577	3734968	5.32746e+06	6040815	6.97735e+06	8.28713e+06	7053962	4646954	4.88494e+06	5.77808e+06	5.36194e+06	4656465	6216311	6.69443e+06	9379533	9711165	7.72755e+06	4550999	5531025	5.21937e+06	8364518	7.2742e+06	7.83177e+06	7041544	7.62091e+06	8456663	9746682	9479525
sp|P27105|STOM_HUMAN	P27105	STOM_HUMAN	STOM	288	26.4	Homo sapiens OX=9606	1:Experimental evidence at protein level	Stomatin	1	0.999	6	91	91	91	5073037	2341073	2.81821e+06	5530074	3.55054e+06	2.62605e+06	1.39017e+06	4.80335e+06	2.61326e+06	357622	3.28218e+06	3079122	4.02126e+06	1583651	267593	6783094	14047258	1.19937e+06	4186106	5.16316e+06	553162	1.24704e+06	232370	195497	1.60215e+06	4.88753e+06	2216883	3745758	3.29822e+06	3.24465e+06	3167748	2.93116e+06	1280620	1792579	875061
sp|P27338|AOFB_HUMAN	P27338	AOFB_HUMAN	MAOB	520	33.5	Homo sapiens OX=9606	1:Experimental evidence at protein level	Amine oxidase [flavin-containing] B	1	0.999	14	127	127	164	993592	1.35996e+06	1.61781e+06	2401196	2187789	3.92724e+06	5257680	3.83928e+06	3019146	3.44881e+06	1.70996e+06	671650	761008	2093329	3512681	5631943	3714896	3.79721e+06	3.72812e+06	2.07948e+06	1.21203e+06	1177293	2.73714e+06	5.88052e+06	4224949	5005237	4199711	2.35233e+06	2441234	532461	1673069	2359601	435261	1.92195e+06	3388786
sp|P27348|1433T_HUMAN	P27348	1433T_HUMAN	YWHAQ	245	69.4	Homo sapiens OX=9606	1:Experimental evidence at protein level	14-3-3 protein theta	1	0.999	19	424	327	536	30533090	26184114	12313978	30244432	31082870	41911148	20375300	47576560	45598804	46110896	27234670	27755690	25038540	29810568	49105184	46685244	42384600	47222880	46206748	31046288	27979020	23312668	26572154	51013148	50227440	51136260	55132236	26887276	27215398	24513962	25828648	32802820	23818872	30451810	33561016
sp|P27361|MK03_HUMAN	P27361	MK03_HUMAN	MAPK3	379	35.4	Homo sapiens OX=9606	1:Experimental evidence at protein level	Mitogen-activated protein kinase 3	1	0.999	11	21	21	56	998082	616467	1.29776e+06	1.16752e+06	1.2077e+06	2.12455e+06	1460192	1.59048e+06	1.54057e+06	839038	1.02894e+06	799674	651968	1.06759e+06	998347	2384270	2.42568e+06	1562506	1.56832e+06	1.09959e+06	943922	774951	914200	1542934	1.65011e+06	1.97661e+06	1.74776e+06	987606	1.07823e+06	898439	926102	1.08035e+06	730152	995174	1.03873e+06
sp|P27449|VATL_HUMAN	P27449	VATL_HUMAN	ATP6V0C	155	11.6	Homo sapiens OX=9606	1:Experimental evidence at protein level	V-type proton ATPase 16 kDa proteolipid subunit c	0.999	0.9984	1	6	6	6	1.33494e+06	1.15792e+06	1.34415e+06	1745301	1.40592e+06	3.01163e+06	4.97246e+06	4825068	4100326	3.72284e+06	839232	706335	707398	1.28499e+06	2.9269e+06	4410364	2664618	2.98193e+06	3.67141e+06	1.21489e+06	798434	651398	986176	3.82332e+06	3.57981e+06	3.08583e+06	4408609	1.75758e+06	1.26821e+06	1113389	1.14915e+06	1.45791e+06	1.02666e+06	1.63772e+06	1680483
sp|P27487|DPP4_HUMAN	P27487	DPP4_HUMAN	DPP4	766	12.1	Homo sapiens OX=9606	1:Experimental evidence at protein level	Dipeptidyl peptidase 4	1	0.999	7	47	47	47	609059	550055	402890	710169	0	1.33217e+06	2.46016e+06	2.12791e+06	1.21053e+06	1.95917e+06	311508	0	0	1.3188e+06	1.34856e+06	2.39246e+06	1.33112e+06	1.45651e+06	1.55022e+06	492583	755770	0	321219	3.68984e+06	3.35178e+06	1.95872e+06	2417544	1.01147e+06	813656	453972	798981	401267	600224	1.05341e+06	225782
sp|P27635|RL10_HUMAN	P27635	RL10_HUMAN	RPL10	214	57.5	Homo sapiens OX=9606	1:Experimental evidence at protein level	60S ribosomal protein L10	1	0.999	15	324	186	324	23298024	25040112	24400652	25388990	22042508	18422950	15148128	17419288	19407780	16193534	24111594	22741412	25756226	26965036	7.69216e+06	7715635	6593515	7712944	14311702	20836668	23873132	25531936	22167904	17987044	7.58794e+06	7757998	10074187	28864072	23070184	30588516	27061352	21560000	28824158	27896716	24095050
sp|P27694|RFA1_HUMAN	P27694	RFA1_HUMAN	RPA1	616	27.1	Homo sapiens OX=9606	1:Experimental evidence at protein level	Replication protein A 70 kDa DNA-binding subunit	1	0.999	14	63	63	63	1.76303e+06	284153	834170	874212	1.03372e+06	2.01968e+06	386536	1.2135e+06	2342688	2.76973e+06	1813194	350738	816751	1.03557e+06	2.98148e+06	3363279	2.98618e+06	3.53665e+06	1.54649e+06	2.18174e+06	399504	1.62529e+06	1.38893e+06	2.88844e+06	1.90305e+06	4606793	2559932	936410	2.00632e+06	415568	854342	1.93357e+06	1.55653e+06	1.70854e+06	2406170
sp|P27695|APEX1_HUMAN	P27695	APEX1_HUMAN	APEX1	318	48.1	Homo sapiens OX=9606	1:Experimental evidence at protein level	DNA-(apurinic or apyrimidinic site) endonuclease	1	0.999	12	97	97	97	3339448	3.20142e+06	3.38225e+06	3.10188e+06	3.92673e+06	3244033	2.97109e+06	3.52628e+06	3.55878e+06	3105141	3.5898e+06	2738043	2887762	3.70345e+06	2.87492e+06	2887094	3215406	2.59362e+06	3165412	3.79712e+06	3146642	3.63689e+06	3803121	3.46568e+06	2.72738e+06	2.78631e+06	2.71756e+06	3.65912e+06	3.87954e+06	3.2368e+06	3.65946e+06	3.96414e+06	3.94084e+06	3.82525e+06	3953647
sp|P27701|CD82_HUMAN	P27701	CD82_HUMAN	CD82	267	4.1	Homo sapiens OX=9606	1:Experimental evidence at protein level	CD82 antigen	0.989	0.9987	2	2	2	2	332296	393549	304753	368682	223355	407854	521154	581207	549692	496358	258950	253036	371685	272354	592985	722845	604412	609496	444993	346242	399252	336555	150382	603708	513647	651812	614419	261924	347377	444821	386350	283999	340630	406225	335325
sp|P27708|PYR1_HUMAN	P27708	PYR1_HUMAN	CAD	2225	13.2	Homo sapiens OX=9606	1:Experimental evidence at protein level	CAD protein	1	0.999	15	2	2	2	995205	984179	995506	500613	613089	1.02797e+06	902611	910435	1.04762e+06	627699	867644	830830	596052	882088	802688	898715	929799	1189821	713159	740494	1.03103e+06	974739	982179	853542	519895	961582	883035	602103	741018	661605	872556	911880	637391	571089	681101
sp|P27797|CALR_HUMAN	P27797	CALR_HUMAN	CALR	417	70.5	Homo sapiens OX=9606	1:Experimental evidence at protein level	Calreticulin	1	0.999	30	601	601	601	49243340	53767344	46923372	48503908	43200480	39223424	53115224	35065720	44573588	30889222	46273428	47116304	50240148	40316268	39306492	32923088	33217742	45680944	41691388	44347864	45180932	50168944	46417088	51289592	39372508	43588968	47482644	37664008	43342904	45932168	43152000	39849632	49023800	46525528	46969132
sp|P27816|MAP4_HUMAN	P27816	MAP4_HUMAN	MAP4	1152	43.3	Homo sapiens OX=9606	1:Experimental evidence at protein level	Microtubule-associated protein 4	1	0.999	36	399	399	399	4888771	4.82628e+06	5.50495e+06	5.42306e+06	6135396	5.55777e+06	5500736	4886847	4.43259e+06	5.02422e+06	4609069	5637855	3.05475e+06	4.48983e+06	3.86446e+06	4585441	5.349e+06	4330922	4573620	5.15389e+06	5767840	3875595	4939595	4236276	4.19635e+06	4170281	4272467	4.55059e+06	4470606	4157986	4322021	5360152	3.22505e+06	3837514	4.68284e+06
[truncated: 2,110 more rows]
[truncated: 1 more columns]

## Sheet: S2_Pair1_TMT
Index	NumberPSM	Gene	MaxPepProb	Percent Coverage	A3	A4	A5	A6	A7	A8	A9	A10	A11	B3	Empty	B4	B5	B6	B7	B8	B9	B10	B11	C3	C4	C5	C6	C7	C8	C9	C10	C11	D3	D4	D5	D6	D7	D8	D9	D10	D11
[truncated: 1,592 more rows]

## Sheet: S3_Pair2_LFQ
Protein	Protein ID	Entry Name	Gene	Protein Length	Coverage	Organism	Protein Existence	Description	Protein Probability	Top Peptide Probability	Combined Total Peptides	Combined Spectral Count	Combined Unique Spectral Count	Combined Total Spectral Count	A10 Intensity	A11 Intensity	A3 Intensity	A4 Intensity	A5 Intensity	A6 Intensity	A7 Intensity	A8 Intensity	A9 Intensity	B10 Intensity	B11 Intensity	B3 Intensity	B4 Intensity	B5 Intensity	B6 Intensity	B7 Intensity	B8 Intensity	B9 Intensity	C10 Intensity	C11 Intensity	C3 Intensity	C4 Intensity	C5 Intensity	C6 Intensity	C7 Intensity	C8 Intensity	C9 Intensity	D10 Intensity	D11 Intensity	D3 Intensity	D4 Intensity	D5 Intensity	D6 Intensity	D7 Intensity	D8 Intensity
[truncated: 2,844 more rows]
[truncated: 1 more columns]

[truncated: 4 more sheets: S4_Pair2_TMT, S5_LFQ_single_unique, S6_TMT_MS2_single_unique, S7_TMT_MS3_single_unique]
